# Supplementary material for: Double helical π-aggregate nanoarchitectonics for amplified circularly polarized luminescence
Source: Nat Commun. 2022 Mar 31;13:1710. doi: 10.1038/s41467-022-29396-0 (PMC8971395; doi:10.1038/s41467-022-29396-0)
Supplement: Supplementary file 3 — Source Data [file 41467_2022_29396_MOESM3_ESM.xlsx]

## Sheet: Fig 2a
Monomer		Aggregate
Wavelength	absorption	Wavelength	absorption
250	1	500	-0.01187
250.5	0.98614	499.5	-0.01111
251	0.97169	499	-0.01035
251.5	0.95667	498.5	-0.00959
252	0.94107	498	-0.00884
252.5	0.9249	497.5	-0.00808
253	0.90901	497	-0.00757
253.5	0.89284	496.5	-0.00656
254	0.87666	496	-0.00555
254.5	0.86049	495.5	-0.00454
255	0.8446	495	-0.00353
255.5	0.82842	494.5	-0.00303
256	0.81225	494	-0.00202
256.5	0.79665	493.5	-0.00101
257	0.78105	493	-2.1684e-19
257.5	0.76632	492.5	0.00101
258	0.75188	492	0.00202
258.5	0.73772	491.5	0.00303
259	0.72473	491	0.00353
259.5	0.71202	490.5	0.00404
260	0.6996	490	0.00454
260.5	0.68804	489.5	0.00505
261	0.67678	489	0.00606
261.5	0.6658	488.5	0.00656
262	0.6554	488	0.00707
262.5	0.64558	487.5	0.00757
263	0.63576	487	0.00808
263.5	0.62681	486.5	0.00858
264	0.61785	486	0.00909
264.5	0.60947	485.5	0.00959
265	0.60139	485	0.0106
265.5	0.59359	484.5	0.01161
266	0.58637	484	0.01262
266.5	0.57915	483.5	0.01363
267	0.5725	483	0.01464
267.5	0.56615	482.5	0.01565
268	0.56008	482	0.01666
268.5	0.55459	481.5	0.01767
269	0.5491	481	0.01868
269.5	0.54419	480.5	0.01969
270	0.53928	480	0.0207
270.5	0.53495	479.5	0.02121
271	0.53062	479	0.02171
271.5	0.52657	478.5	0.02222
272	0.52282	478	0.02272
272.5	0.51964	477.5	0.02323
273	0.51646	477	0.02373
273.5	0.51358	476.5	0.02424
274	0.51127	476	0.02474
274.5	0.50924	475.5	0.02525
275	0.50751	475	0.02575
275.5	0.50607	474.5	0.02676
276	0.50491	474	0.02777
276.5	0.50404	473.5	0.02878
277	0.50347	473	0.02979
277.5	0.50318	472.5	0.0303
278	0.50318	472	0.03131
278.5	0.50376	471.5	0.03232
279	0.50433	471	0.03333
279.5	0.5052	470.5	0.03434
280	0.50635	470	0.03585
280.5	0.50751	469.5	0.03737
281	0.50895	469	0.03838
281.5	0.5104	468.5	0.03939
282	0.51213	468	0.0404
282.5	0.51386	467.5	0.04141
283	0.51589	467	0.04292
283.5	0.51762	466.5	0.04393
284	0.51935	466	0.04494
284.5	0.52109	465.5	0.04595
285	0.52282	465	0.04696
285.5	0.52455	464.5	0.04747
286	0.52629	464	0.04797
286.5	0.52773	463.5	0.04898
287	0.52917	463	0.04999
287.5	0.53062	462.5	0.051
288	0.53206	462	0.05251
288.5	0.53351	461.5	0.05352
289	0.53466	461	0.05453
289.5	0.53582	460.5	0.05554
290	0.53668	460	0.05655
290.5	0.53784	459.5	0.05756
291	0.53899	459	0.05857
291.5	0.53986	458.5	0.06009
292	0.54102	458	0.0611
292.5	0.54188	457.5	0.06211
293	0.54304	457	0.06312
293.5	0.54391	456.5	0.06413
294	0.54506	456	0.06514
294.5	0.54593	455.5	0.06564
295	0.54708	455	0.06665
295.5	0.54824	454.5	0.06766
296	0.54968	454	0.06867
296.5	0.55113	453.5	0.06968
297	0.55257	453	0.07019
297.5	0.5543	452.5	0.07019
298	0.55604	452	0.07019
298.5	0.55777	451.5	0.07019
299	0.55979	451	0.06968
299.5	0.56181	450.5	0.06918
300	0.56412	450	0.06918
300.5	0.56644	449.5	0.06867
301	0.56875	449	0.06867
301.5	0.57135	448.5	0.06867
302	0.57395	448	0.06918
302.5	0.57655	447.5	0.06968
303	0.57943	447	0.07069
303.5	0.58261	446.5	0.0717
304	0.5855	446	0.07271
304.5	0.58897	445.5	0.07372
305	0.59214	445	0.07473
305.5	0.59561	444.5	0.07574
306	0.59879	444	0.07675
306.5	0.60225	443.5	0.07776
307	0.60543	443	0.07877
307.5	0.6089	442.5	0.07978
308	0.61207	442	0.08079
308.5	0.61525	441.5	0.0818
309	0.61814	441	0.08332
309.5	0.62132	440.5	0.08483
310	0.62421	440	0.08635
310.5	0.62709	439.5	0.08786
311	0.62969	439	0.08938
311.5	0.63229	438.5	0.09089
312	0.63489	438	0.09241
312.5	0.6372	437.5	0.09392
313	0.63923	437	0.09493
313.5	0.64096	436.5	0.09645
314	0.64269	436	0.09796
314.5	0.64414	435.5	0.09948
315	0.64558	435	0.10099
315.5	0.64674	434.5	0.10251
316	0.64731	434	0.10402
316.5	0.64818	433.5	0.10553
317	0.64847	433	0.10705
317.5	0.64847	432.5	0.10806
318	0.64847	432	0.10907
318.5	0.64789	431.5	0.11008
319	0.64731	431	0.11058
319.5	0.64674	430.5	0.11159
320	0.64558	430	0.1121
320.5	0.64414	429.5	0.1126
321	0.64269	429	0.11361
321.5	0.64067	428.5	0.11462
322	0.63865	428	0.11614
322.5	0.63663	427.5	0.11715
323	0.63403	427	0.11816
323.5	0.63114	426.5	0.11967
324	0.62825	426	0.12119
324.5	0.62507	425.5	0.1227
325	0.62132	425	0.12422
325.5	0.61756	424.5	0.12573
326	0.61352	424	0.12725
326.5	0.60919	423.5	0.12876
327	0.60485	423	0.12977
327.5	0.59994	422.5	0.13078
328	0.59503	422	0.1323
328.5	0.58983	421.5	0.13381
329	0.58434	421	0.13533
329.5	0.57857	420.5	0.13684
330	0.57279	420	0.13836
330.5	0.56672	419.5	0.13937
331	0.56066	419	0.14088
331.5	0.5543	418.5	0.1424
332	0.54824	418	0.14341
332.5	0.54159	417.5	0.14492
333	0.53495	417	0.14644
333.5	0.52802	416.5	0.14795
334	0.52109	416	0.14947
334.5	0.51386	415.5	0.15098
335	0.50664	415	0.153
335.5	0.49942	414.5	0.15502
336	0.49191	414	0.15704
336.5	0.48411	413.5	0.15906
337	0.4766	413	0.16057
337.5	0.46909	412.5	0.16259
338	0.46129	412	0.16461
338.5	0.45378	411.5	0.16613
339	0.44598	411	0.16764
339.5	0.43819	410.5	0.16916
340	0.43039	410	0.17067
340.5	0.42259	409.5	0.17168
341	0.41479	409	0.1732
341.5	0.40728	408.5	0.17471
342	0.39977	408	0.17623
342.5	0.39197	407.5	0.17825
343	0.38417	407	0.18027
343.5	0.37608	406.5	0.18229
344	0.36828	406	0.18431
344.5	0.36049	405.5	0.18633
345	0.35269	405	0.18885
345.5	0.34518	404.5	0.19087
346	0.33738	404	0.1934
346.5	0.32987	403.5	0.19542
347	0.32236	403	0.19794
347.5	0.31485	402.5	0.20047
348	0.30763	402	0.20299
348.5	0.30012	401.5	0.20552
349	0.29261	401	0.20854
349.5	0.2851	400.5	0.21157
350	0.27787	400	0.21511
350.5	0.27036	399.5	0.21814
351	0.26314	399	0.22117
351.5	0.25592	398.5	0.22369
352	0.2487	398	0.22622
352.5	0.24148	397.5	0.22874
353	0.23426	397	0.23076
353.5	0.22733	396.5	0.23379
354	0.22068	396	0.23682
354.5	0.21375	395.5	0.23935
355	0.20739	395	0.24238
355.5	0.20075	394.5	0.2449
356	0.1944	394	0.24743
356.5	0.18833	393.5	0.25046
357	0.18226	393	0.25399
357.5	0.1762	392.5	0.25803
358	0.17042	392	0.26156
358.5	0.16464	391.5	0.2656
359	0.15887	391	0.26914
359.5	0.15309	390.5	0.27217
360	0.1476	390	0.2752
360.5	0.14211	389.5	0.27823
361	0.13692	389	0.28126
361.5	0.13172	388.5	0.28479
362	0.12709	388	0.28833
362.5	0.12247	387.5	0.29186
363	0.11814	387	0.2954
363.5	0.11381	386.5	0.29944
364	0.10976	386	0.30348
364.5	0.10572	385.5	0.30752
365	0.10168	385	0.31155
365.5	0.09792	384.5	0.3161
366	0.09445	384	0.32014
366.5	0.0907	383.5	0.32468
367	0.08723	383	0.32923
367.5	0.08377	382.5	0.33377
368	0.08059	382	0.33832
368.5	0.07741	381.5	0.34337
369	0.07423	381	0.34892
369.5	0.07135	380.5	0.35397
370	0.06846	380	0.35902
370.5	0.06586	379.5	0.36407
371	0.06297	379	0.36912
371.5	0.06008	378.5	0.37518
372	0.05719	378	0.38124
372.5	0.0543	377.5	0.3873
373	0.05142	377	0.39336
373.5	0.04882	376.5	0.39942
374	0.0465	376	0.40447
374.5	0.04419	375.5	0.40851
375	0.04217	375	0.41254
375.5	0.04015	374.5	0.41658
376	0.03813	374	0.42113
376.5	0.0364	373.5	0.42567
377	0.03437	373	0.42971
377.5	0.03293	372.5	0.43375
378	0.0312	372	0.4383
378.5	0.02946	371.5	0.44284
379	0.02802	371	0.44739
379.5	0.02657	370.5	0.45244
380	0.02513	370	0.45749
380.5	0.02397	369.5	0.46304
381	0.02253	369	0.46809
381.5	0.02137	368.5	0.47314
382	0.02022	368	0.47768
382.5	0.01906	367.5	0.48223
383	0.0182	367	0.48677
383.5	0.01704	366.5	0.49081
384	0.01618	366	0.49485
384.5	0.01531	365.5	0.49839
385	0.01444	365	0.50142
385.5	0.01358	364.5	0.50495
386	0.013	364	0.50849
386.5	0.01213	363.5	0.51253
387	0.01155	363	0.51656
387.5	0.01098	362.5	0.52161
388	0.01011	362	0.52666
388.5	0.00953	361.5	0.53121
389	0.00924	361	0.53525
389.5	0.00867	360.5	0.53929
390	0.00809	360	0.54383
390.5	0.00751	359.5	0.54838
391	0.00722	359	0.55292
391.5	0.00693	358.5	0.55646
392	0.00635	358	0.55999
392.5	0.00607	357.5	0.56302
393	0.00578	357	0.56555
393.5	0.0052	356.5	0.56756
394	0.00491	356	0.57009
394.5	0.00462	355.5	0.57312
395	0.00433	355	0.57665
395.5	0.00404	354.5	0.57968
396	0.00404	354	0.58322
396.5	0.00376	353.5	0.58625
397	0.00347	353	0.58978
397.5	0.00318	352.5	0.59281
398	0.00318	352	0.59584
398.5	0.00289	351.5	0.59837
399	0.0026	351	0.60089
399.5	0.0026	350.5	0.60342
400	0.00231	350	0.60594
400.5	0.00202	349.5	0.60796
401	0.00202	349	0.61049
401.5	0.00173	348.5	0.61251
402	0.00173	348	0.61402
402.5	0.00173	347.5	0.61554
403	0.00144	347	0.61705
403.5	0.00144	346.5	0.61856
404	0.00144	346	0.62058
404.5	0.00116	345.5	0.6226
405	0.00116	345	0.62462
405.5	0.00116	344.5	0.62664
406	0.000866551	344	0.62765
406.5	0.000866551	343.5	0.62816
407	0.000866551	343	0.62866
407.5	0.000866551	342.5	0.62967
408	0.000577701	342	0.63068
408.5	0.000577701	341.5	0.6322
409	0.000577701	341	0.63371
409.5	0.000577701	340.5	0.63472
410	0.000577701	340	0.63573
410.5	0.000577701	339.5	0.63624
411	0.00028885	339	0.63624
411.5	0.00028885	338.5	0.63674
412	0.00028885	338	0.63725
412.5	0.00028885	337.5	0.63775
413	0.00028885	337	0.63775
413.5	0.00028885	336.5	0.63775
414	0.00028885	336	0.63725
414.5	0.00028885	335.5	0.63674
415	0.00028885	335	0.63624
415.5	0.00028885	334.5	0.63573
416	0.00028885	334	0.63523
416.5	0.00028885	333.5	0.63422
417	0.00028885	333	0.63371
417.5	0.00028885	332.5	0.63321
418	0.00028885	332	0.6322
418.5	0.00028885	331.5	0.63169
419	0.00028885	331	0.63119
419.5	0.00028885	330.5	0.63018
420	0.00028885	330	0.62917
420.5	0.00028885	329.5	0.62765
421	0	329	0.62614
421.5	0	328.5	0.62412
422	0	328	0.6226
422.5	0	327.5	0.62058
423	0	327	0.61856
423.5	0	326.5	0.61655
424	0	326	0.61402
424.5	0	325.5	0.6115
425	0	325	0.60897
425.5	0	324.5	0.60594
426	0	324	0.60342
426.5	0	323.5	0.60039
427	0	323	0.59786
427.5	0	322.5	0.59534
428	0	322	0.59231
428.5	0	321.5	0.58877
429	0	321	0.58524
429.5	0	320.5	0.5817
430	0	320	0.57817
430.5	0	319.5	0.57463
431	0	319	0.5716
431.5	0	318.5	0.56807
432	0	318	0.56504
432.5	0	317.5	0.56151
433	0	317	0.55747
433.5	0	316.5	0.55393
434	0	316	0.5504
434.5	0	315.5	0.54737
435	0	315	0.54484
435.5	0	314.5	0.54181
436	0	314	0.53929
436.5	0	313.5	0.53676
437	0	313	0.53424
437.5	0	312.5	0.53171
438	0	312	0.52919
438.5	0	311.5	0.52717
439	0	311	0.52515
439.5	0	310.5	0.52363
440	0	310	0.52212
440.5	0	309.5	0.5206
441	0	309	0.51909
441.5	0	308.5	0.51757
442	0	308	0.51555
442.5	0	307.5	0.51404
443	0	307	0.51253
443.5	0	306.5	0.51152
444	0	306	0.51
444.5	0	305.5	0.50849
445	0	305	0.50697
445.5	0	304.5	0.50495
446	0	304	0.50293
446.5	0	303.5	0.50091
447	0	303	0.49889
447.5	0	302.5	0.49738
448	0	302	0.49586
448.5	0	301.5	0.49485
449	0	301	0.49384
449.5	0	300.5	0.49384
450	0	300	0.49384
450.5	0	299.5	0.49384
451	0	299	0.49435
451.5	0	298.5	0.49485
452	0	298	0.49586
452.5	0	297.5	0.49687
453	0	297	0.49788
453.5	0	296.5	0.49889
454	0	296	0.4999
454.5	0	295.5	0.50091
455	0	295	0.50142
455.5	0	294.5	0.50192
456	0	294	0.50293
456.5	0	293.5	0.50445
457	0	293	0.50596
457.5	0	292.5	0.50798
458	0	292	0.51
458.5	0	291.5	0.51202
459	0	291	0.51404
459.5	0	290.5	0.51606
460	0	290	0.51808
460.5	0	289.5	0.5206
461	0	289	0.52313
461.5	0	288.5	0.52565
462	0	288	0.52818
462.5	0	287.5	0.53121
463	0	287	0.53373
463.5	0	286.5	0.53626
464	0	286	0.53929
464.5	0	285.5	0.54232
465	0	285	0.54535
465.5	0	284.5	0.54838
466	0	284	0.55141
466.5	0	283.5	0.55444
467	0	283	0.55747
467.5	0	282.5	0.55999
468	0	282	0.56252
468.5	0	281.5	0.56555
469	0	281	0.56857
469.5	0	280.5	0.57211
470	0	280	0.57615
470.5	0	279.5	0.57968
471	0	279	0.58372
471.5	0	278.5	0.58776
472	0	278	0.5918
472.5	0	277.5	0.59584
473	0	277	0.60039
473.5	0	276.5	0.60493
474	0	276	0.60998
474.5	0	275.5	0.61554
475	0	275	0.62058
475.5	0	274.5	0.62563
476	0	274	0.63119
476.5	0	273.5	0.63674
477	0	273	0.64179
477.5	0	272.5	0.64735
478	0	272	0.6529
478.5	0	271.5	0.65896
479	0	271	0.66452
479.5	0	270.5	0.66956
480	0	270	0.67461
480.5	0	269.5	0.67966
481	0	269	0.68471
481.5	0	268.5	0.68976
482	0	268	0.69481
482.5	0	267.5	0.70037
483	0	267	0.70592
483.5	0	266.5	0.71198
484	0	266	0.71754
484.5	0	265.5	0.72359
485	0	265	0.72965
485.5	0	264.5	0.73571
486	0	264	0.74177
486.5	0	263.5	0.74834
487	0	263	0.7549
487.5	0	262.5	0.76096
488	0	262	0.76702
488.5	0	261.5	0.77308
489	0	261	0.77863
489.5	0	260.5	0.78368
490	0	260	0.78873
490.5	0	259.5	0.79378
491	0	259	0.79883
491.5	0	258.5	0.80338
492	0	258	0.80742
492.5	0	257.5	0.81146
493	0	257	0.8155
493.5	0	256.5	0.82004
494	0	256	0.82408
494.5	0	255.5	0.82812
495	0	255	0.83216
495.5	0	254.5	0.8362
496	0	254	0.83973
496.5	0	253.5	0.84327
497	0	253	0.84731
497.5	0	252.5	0.85084
498	0	252	0.85438
498.5	0	251.5	0.85791
499	0	251	0.86044
499.5	0	250.5	0.86296
500	0	250	0.86549
500.5	0	249.5	0.86801
501	0	249	0.87003
501.5	0	248.5	0.87205
502	0	248	0.87357
502.5	0	247.5	0.87457
503	0	247	0.87558
503.5	0	246.5	0.87609
504	0	246	0.87659
504.5	0	245.5	0.8771
505	0	245	0.8776
505.5	0	244.5	0.8771
506	0	244	0.87659
506.5	0	243.5	0.87609
507	0	243	0.87609
507.5	0	242.5	0.87609
508	0	242	0.87609
508.5	0	241.5	0.87609
509	0	241	0.87609
509.5	0	240.5	0.87609
510	0	240	0.87609
510.5	0	239.5	0.87609
511	0	239	0.87659
511.5	0	238.5	0.8771
512	0	238	0.8776
512.5	0	237.5	0.8776
513	0	237	0.87811
513.5	0	236.5	0.87912
514	0	236	0.88063
514.5	0	235.5	0.88215
515	0	235	0.88417
515.5	0	234.5	0.88619
516	0	234	0.88871
516.5	0	233.5	0.89174
517	0	233	0.89477
517.5	0	232.5	0.89881
518	0	232	0.90336
518.5	0	231.5	0.9079
519	0	231	0.91295
519.5	0	230.5	0.918
520	0	230	0.92356
520.5	0	229.5	0.92911
521	0	229	0.93567
521.5	0	228.5	0.94274
522	0	228	0.95032
522.5	0	227.5	0.9589
523	0	227	0.96799
523.5	0	226.5	0.97708
524	0	226	0.98667
524.5	0	225.5	0.99677
525	0	225	1.00738
525.5	0	224.5	1.01899
526	0	224	1.03111
526.5	0	223.5	1.04373
527	0	223	1.05636
527.5	0	222.5	1.06949
528	0	222	1.08261
528.5	0	221.5	1.09574
529	0	221	1.10938
529.5	0	220.5	1.12352
530	0	220	1.13715
530.5	0	219.5	1.15078
531	0	219	1.16341
531.5	0	218.5	1.17603
532	0	218	1.18815
532.5	0	217.5	1.19976
533	0	217	1.21087
533.5	0	216.5	1.22148
534	0	216	1.23107
534.5	0	215.5	1.24016
535	0	215	1.24874
535.5	0	214.5	1.25682
536	0	214	1.2644
536.5	0	213.5	1.27197
537	0	213	1.27904
537.5	0	212.5	1.28561
538	0	212	1.29217
538.5	0	211.5	1.29873
539	0	211	1.3053
539.5	0	210.5	1.31237
540	0	210	1.31944
540.5	0	209.5	1.326
541	0	209	1.33257
541.5	0	208.5	1.33963
542	0	208	1.3467
542.5	0	207.5	1.35377
543	0	207	1.36135
543.5	0	206.5	1.36943
544	0	206	1.37751
544.5	0	205.5	1.3866
545	0	205	1.39619
545.5	0	204.5	1.4073
546	0	204	1.42043
546.5	0	203.5	1.43608
547	0	203	1.45274
547.5	0	202.5	1.47042
548	0	202	1.49021
548.5	0	201.5	1.51001
549	0	201	1.5298
549.5	0	200.5	1.54959
550	0	200	1.56939
550.5	0
551	0
551.5	0
552	0
552.5	0
553	0
553.5	0
554	0
554.5	0
555	0
555.5	0
556	0
556.5	0
557	0
557.5	0
558	0
558.5	0
559	0
559.5	0
560	0
560.5	0
561	0
561.5	0
562	0
562.5	0
563	0
563.5	0
564	0
564.5	0
565	0
565.5	0
566	0
566.5	0
567	0
567.5	0
568	0
568.5	0
569	0
569.5	0
570	0
570.5	0
571	0
571.5	0
572	0
572.5	0
573	0
573.5	0
574	0
574.5	0
575	0
575.5	0
576	0
576.5	0
577	0
577.5	0
578	0
578.5	0
579	0
579.5	0
580	0
580.5	0
581	0
581.5	0
582	0
582.5	0
583	0
583.5	0
584	0
584.5	0
585	0
585.5	0
586	0
586.5	0
587	0
587.5	0
588	0
588.5	0
589	0
589.5	0
590	0
590.5	0
591	0
591.5	0
592	0
592.5	0
593	0
593.5	0
594	0
594.5	0
595	0
595.5	0
596	0
596.5	0
597	0
597.5	0
598	0
598.5	0
599	0
599.5	0
600	0
600.5	0
601	0
601.5	0
602	0
602.5	0
603	0
603.5	0
604	0
604.5	0
605	0
605.5	0
606	0
606.5	0
607	0
607.5	0
608	0
608.5	0
609	0
609.5	0
610	0
610.5	0
611	0
611.5	0
612	0
612.5	0
613	0
613.5	0
614	0
614.5	0
615	0
615.5	0
616	0
616.5	0
617	0
617.5	0
618	0
618.5	0
619	0
619.5	0
620	0
620.5	0
621	0
621.5	0
622	0
622.5	0
623	0
623.5	0
624	0
624.5	0
625	0
625.5	0
626	0
626.5	0
627	0
627.5	0
628	0
628.5	0
629	0
629.5	0
630	0
630.5	0
631	0
631.5	0
632	0
632.5	0
633	0
633.5	0
634	0
634.5	0
635	0
635.5	0
636	0
636.5	0
637	0
637.5	0
638	0
638.5	0
639	0
639.5	0
640	0
640.5	0
641	0
641.5	0
642	0
642.5	0
643	0
643.5	0
644	0
644.5	0
645	0
645.5	0
646	0
646.5	0
647	0
647.5	0
648	0
648.5	0
649	0
649.5	0
650	0

## Sheet: Fig 2b
Water Fraction (vol%)	I/I max
0	0.0025
10	0.0042
20	0.0109
30	0.0102
40	0.0104
50	0.0094
60	0.0129
70	0.425
80	0.672
90	1

## Sheet: Fig 2c
THF			fw 60%			fw 70%			fw 80%			fw 90%
Wavelength	CPL	DC	Wavelength	CPL	DC	Wavelength	CPL	DC	Wavelength	CPL	DC	Wavelength	CPL	DC
700	0.56023	0.00697	700	0.40291	0.00296	700	-0.24198	0.000477052	700	0.04687	0.00131	700	-0.17916	0.000991933
699.5	0.39752	0.00704	699.5	0.25912	0.00292	699.5	-0.25168	0.000496649	699.5	0.10837	0.00133	699.5	-0.345	0.00104
699	0.27775	0.00709	699	0.1794	0.00296	699	-0.23103	0.000471797	699	0.10683	0.00133	699	-0.40444	0.00107
698.5	-0.01197	0.00713	698.5	0.29964	0.00297	698.5	-0.21576	0.000441474	698.5	-0.04865	0.00132	698.5	-0.45142	0.0011
698	0.06064	0.00719	698	0.25572	0.00299	698	-0.20347	0.000511979	698	-0.03689	0.0013	698	-0.41346	0.00118
697.5	-0.42272	0.00721	697.5	0.31564	0.00303	697.5	-0.20258	0.000542262	697.5	-0.04054	0.00133	697.5	-0.42917	0.00125
697	-0.67982	0.0073	697	0.30937	0.00304	697	-0.16632	0.00049646	697	-0.09983	0.00127	697	-0.27071	0.0013
696.5	-1.20498	0.00737	696.5	0.27306	0.00306	696.5	-0.18519	0.000481564	696.5	-0.14526	0.00135	696.5	-0.2335	0.0013
696	-0.88091	0.00743	696	0.24958	0.00311	696	-0.11943	0.000515532	696	-0.26341	0.00146	696	-0.16036	0.00131
695.5	-0.97392	0.00746	695.5	0.27822	0.00313	695.5	-0.07894	0.000516337	695.5	-0.21233	0.00153	695.5	-0.15035	0.00141
695	-1.32054	0.00752	695	0.27837	0.00316	695	-0.1652	0.000614224	695	-0.18188	0.00157	695	-0.28684	0.00138
694.5	-1.02839	0.00757	694.5	0.34168	0.0032	694.5	-0.15335	0.000721615	694.5	-0.13664	0.00161	694.5	-0.22304	0.00144
694	-0.81596	0.00764	694	0.4401	0.00328	694	-0.10739	0.000688716	694	-0.07952	0.00166	694	-0.23843	0.00153
693.5	-0.69245	0.00769	693.5	0.26653	0.00331	693.5	-0.12836	0.00072057	693.5	-0.03978	0.00177	693.5	-0.21438	0.00161
693	-0.30902	0.00775	693	0.20451	0.00336	693	-0.08597	0.00071692	693	-0.06817	0.00182	693	-0.25509	0.00172
692.5	-0.48189	0.00784	692.5	0.16803	0.00335	692.5	-0.08686	0.000753549	692.5	0.0204	0.00184	692.5	-0.19379	0.0018
692	-0.28434	0.00789	692	0.29111	0.00338	692	-0.10663	0.000806514	692	0.0486	0.00187	692	-0.17697	0.00184
691.5	-0.35294	0.00795	691.5	0.21708	0.00346	691.5	-0.05317	0.000859947	691.5	-0.08532	0.00192	691.5	-0.16979	0.00186
691	0.00392	0.00801	691	0.35675	0.0035	691	-0.084	0.000883102	691	-0.12874	0.00194	691	-0.1109	0.00183
690.5	0.45185	0.00805	690.5	0.26482	0.00356	690.5	-0.06592	0.000936101	690.5	-0.07533	0.00208	690.5	-0.17422	0.00189
690	0.76621	0.00811	690	0.11504	0.00362	690	-0.04268	0.000908462	690	-0.14627	0.0021	690	-0.08293	0.00193
689.5	0.30468	0.00817	689.5	0.03162	0.00365	689.5	-0.1121	0.000989442	689.5	-0.17206	0.00219	689.5	-0.13001	0.00196
689	0.19439	0.00821	689	0.10778	0.00369	689	-0.12243	0.00106	689	-0.16143	0.00227	689	-0.09679	0.00205
688.5	0.68421	0.00826	688.5	0.15913	0.00375	688.5	-0.02841	0.00109	688.5	-0.07905	0.00229	688.5	-0.0663	0.00207
688	0.26398	0.00828	688	0.29725	0.00379	688	-0.1006	0.0012	688	0.01889	0.00231	688	0.00306	0.0022
687.5	0.17969	0.00835	687.5	0.2626	0.00385	687.5	-0.18527	0.00126	687.5	-0.02877	0.00232	687.5	-0.10805	0.00223
687	0.20793	0.00842	687	0.16861	0.00392	687	-0.06183	0.00122	687	-0.01222	0.00241	687	0.04446	0.00222
686.5	-0.13428	0.00848	686.5	0.23674	0.00398	686.5	-0.06615	0.00122	686.5	-0.01965	0.00244	686.5	-0.08729	0.00231
686	-0.39295	0.00852	686	0.11057	0.00402	686	-0.05556	0.00128	686	-0.12829	0.00253	686	-0.03982	0.00231
685.5	-0.38676	0.00859	685.5	0.00116	0.00409	685.5	-0.04517	0.00132	685.5	-0.14684	0.0026	685.5	-0.10383	0.0024
685	-0.33158	0.00865	685	0.22878	0.00414	685	-0.08351	0.00136	685	-0.16815	0.00261	685	-0.19994	0.00238
684.5	-0.54943	0.00874	684.5	0.28158	0.00426	684.5	-0.13955	0.00143	684.5	-0.32426	0.00273	684.5	-0.20357	0.00245
684	-1.06501	0.0088	684	0.09807	0.00428	684	-0.15674	0.00141	684	-0.42607	0.00283	684	-0.21943	0.00246
683.5	-1.11125	0.00887	683.5	0.2837	0.00429	683.5	-0.09224	0.00146	683.5	-0.3924	0.00291	683.5	-0.31817	0.00249
683	-1.10748	0.00896	683	0.08311	0.00431	683	-0.01628	0.00156	683	-0.27864	0.00296	683	-0.32873	0.0026
682.5	-0.99951	0.00902	682.5	-0.12826	0.00435	682.5	-0.13087	0.00162	682.5	-0.33058	0.003	682.5	-0.30811	0.00263
682	-1.68541	0.0091	682	-0.06184	0.00438	682	-0.13549	0.00167	682	-0.38878	0.00305	682	-0.3424	0.00273
681.5	-1.63898	0.00919	681.5	-0.01003	0.00447	681.5	-0.09184	0.00165	681.5	-0.39415	0.00312	681.5	-0.36588	0.00273
681	-2.08273	0.00923	681	0.25792	0.00453	681	-0.11705	0.00169	681	-0.22983	0.00312	681	-0.49542	0.00279
680.5	-2.07108	0.00927	680.5	0.27491	0.00459	680.5	-0.1606	0.00167	680.5	-0.19505	0.00318	680.5	-0.66585	0.00274
680	-1.60935	0.00936	680	0.22729	0.00461	680	-0.13401	0.00172	680	-0.26902	0.0033	680	-0.69028	0.00279
679.5	-1.81543	0.00941	679.5	-0.00532	0.00461	679.5	-0.12165	0.0017	679.5	-0.10979	0.00341	679.5	-0.5892	0.00277
679	-1.91902	0.00947	679	0.23879	0.00463	679	-0.19174	0.00175	679	-0.06691	0.00347	679	-0.62702	0.00286
678.5	-1.87414	0.00951	678.5	0.01861	0.00465	678.5	-0.2985	0.00177	678.5	-0.11698	0.00352	678.5	-0.57595	0.00293
678	-1.45554	0.00955	678	-0.05416	0.0047	678	-0.34204	0.0019	678	-0.0763	0.00356	678	-0.54186	0.00294
677.5	-1.2335	0.00961	677.5	-0.15126	0.00472	677.5	-0.38404	0.00193	677.5	-0.14459	0.00363	677.5	-0.46328	0.003
677	-0.92575	0.00966	677	-0.3464	0.0048	677	-0.30712	0.00194	677	-0.0363	0.00371	677	-0.35476	0.00305
676.5	-1.26103	0.00972	676.5	-0.49917	0.0048	676.5	-0.28533	0.00194	676.5	-0.03371	0.00368	676.5	-0.27382	0.00308
676	-1.44376	0.0098	676	-0.08699	0.00481	676	-0.31406	0.00207	676	-0.09187	0.00374	676	-0.35828	0.00314
675.5	-1.04789	0.00985	675.5	-0.20509	0.00487	675.5	-0.36214	0.00208	675.5	-0.0548	0.00383	675.5	-0.34054	0.00317
675	-0.64803	0.00995	675	-0.22673	0.00496	675	-0.40095	0.00208	675	-0.09518	0.00385	675	-0.32326	0.00326
674.5	-0.41697	0.01004	674.5	0.01649	0.00499	674.5	-0.49237	0.00214	674.5	-0.15367	0.00399	674.5	-0.29064	0.00331
674	-0.88082	0.01013	674	0.00925	0.00505	674	-0.48135	0.00218	674	-0.12464	0.00405	674	-0.24457	0.00335
673.5	-0.57831	0.01019	673.5	0.07203	0.00508	673.5	-0.4503	0.00222	673.5	-0.17343	0.00407	673.5	-0.29748	0.00333
673	0.26607	0.01028	673	-0.19279	0.00515	673	-0.40269	0.00231	673	-0.43509	0.00413	673	-0.12138	0.00338
672.5	0.86885	0.01034	672.5	-0.44318	0.00518	672.5	-0.44288	0.00232	672.5	-0.47407	0.00422	672.5	-0.04992	0.00351
672	0.66035	0.01047	672	-0.36976	0.00521	672	-0.41825	0.00239	672	-0.45416	0.00423	672	-0.05876	0.00356
671.5	0.30923	0.01056	671.5	-0.11035	0.00528	671.5	-0.33409	0.00244	671.5	-0.59569	0.00422	671.5	0.04491	0.00365
671	0.69656	0.01062	671	-0.13997	0.00536	671	-0.27569	0.00251	671	-0.67449	0.00425	671	0.0162	0.0037
670.5	0.62417	0.01069	670.5	-0.04713	0.0054	670.5	-0.2253	0.00261	670.5	-0.68064	0.00425	670.5	0.07776	0.00375
670	1.25265	0.01075	670	-0.02652	0.00547	670	-0.14278	0.00259	670	-0.71707	0.00442	670	0.01564	0.00383
669.5	1.34882	0.01084	669.5	0.21054	0.00557	669.5	-0.15255	0.0026	669.5	-0.60736	0.00442	669.5	-0.04038	0.00392
669	1.14721	0.01096	669	0.39643	0.0056	669	-0.21737	0.00265	669	-0.56908	0.00447	669	-0.13801	0.00396
668.5	0.81634	0.01107	668.5	0.10939	0.00565	668.5	-0.24669	0.00269	668.5	-0.5083	0.00458	668.5	-0.1306	0.00402
668	1.38118	0.01115	668	-0.07519	0.00569	668	-0.18562	0.00268	668	-0.36729	0.00459	668	-0.1531	0.00409
667.5	1.69574	0.01119	667.5	-0.02588	0.00577	667.5	-0.11077	0.00275	667.5	-0.3576	0.00469	667.5	-0.27523	0.00415
667	1.37865	0.01127	667	-0.04073	0.00583	667	-0.05679	0.00282	667	-0.43764	0.00479	667	-0.25636	0.00425
666.5	0.40939	0.01135	666.5	-0.07871	0.00594	666.5	0.01214	0.00286	666.5	-0.51049	0.00481	666.5	-0.28517	0.0043
666	-0.2192	0.01143	666	-0.14477	0.00598	666	0.01006	0.00291	666	-0.40428	0.00491	666	-0.27002	0.00436
665.5	0.00477	0.01143	665.5	0.21164	0.00602	665.5	0.05866	0.003	665.5	-0.23694	0.00499	665.5	-0.40562	0.00446
665	-0.11391	0.01149	665	-0.11508	0.00607	665	0.02731	0.00302	665	-0.12029	0.005	665	-0.54009	0.00451
664.5	-0.35035	0.01161	664.5	-0.30421	0.00609	664.5	0.05234	0.00314	664.5	-0.1821	0.00514	664.5	-0.76811	0.00462
664	-0.14101	0.01172	664	-0.14105	0.00616	664	-0.01298	0.00317	664	-0.16262	0.00518	664	-0.78247	0.00468
663.5	-0.09247	0.01181	663.5	-0.26561	0.00626	663.5	-0.02343	0.00324	663.5	-0.1474	0.00525	663.5	-0.88333	0.00475
663	-0.26526	0.01185	663	-0.28787	0.00631	663	-0.06101	0.00332	663	-0.22672	0.00542	663	-0.80451	0.00488
662.5	-0.35172	0.01192	662.5	-0.50222	0.00636	662.5	-0.09845	0.00337	662.5	-0.2274	0.00553	662.5	-0.86605	0.00494
662	0.07573	0.01198	662	-0.28785	0.00643	662	-0.11629	0.00346	662	-0.19146	0.00559	662	-0.97124	0.00513
661.5	-0.60115	0.01204	661.5	-0.27685	0.00645	661.5	-0.08951	0.00359	661.5	-0.21073	0.00574	661.5	-0.97498	0.0051
661	-0.42423	0.01215	661	-0.62709	0.00653	661	-0.01018	0.00379	661	-0.28104	0.0058	661	-0.92615	0.0052
660.5	-0.20755	0.01225	660.5	-0.76603	0.00659	660.5	-0.01942	0.00395	660.5	-0.23751	0.00594	660.5	-1.05842	0.00529
660	0.10808	0.01232	660	-0.78459	0.00668	660	-0.1411	0.00407	660	-0.29191	0.00605	660	-0.96591	0.0054
659.5	0.73348	0.01243	659.5	-0.59039	0.00679	659.5	-0.2356	0.00414	659.5	-0.25301	0.00615	659.5	-0.92835	0.00555
659	0.45019	0.01251	659	-0.50716	0.00683	659	-0.31558	0.00426	659	-0.1418	0.00626	659	-0.73193	0.00559
658.5	0.52647	0.01262	658.5	-0.63366	0.0069	658.5	-0.40144	0.00439	658.5	-0.24743	0.00631	658.5	-0.77829	0.00573
658	0.51175	0.01263	658	-0.81569	0.007	658	-0.43024	0.00442	658	-0.20782	0.00643	658	-0.63727	0.00577
657.5	0.68904	0.01264	657.5	-1.19931	0.0071	657.5	-0.48933	0.00451	657.5	-0.32658	0.00658	657.5	-0.48367	0.00586
657	-0.13031	0.01274	657	-1.45113	0.00716	657	-0.5004	0.00457	657	-0.47623	0.00673	657	-0.19107	0.00606
656.5	0.26349	0.01284	656.5	-0.91244	0.00722	656.5	-0.55777	0.00463	656.5	-0.59415	0.00681	656.5	-0.14553	0.00611
656	0.17722	0.01291	656	-0.85593	0.00728	656	-0.57352	0.00474	656	-0.58885	0.00697	656	0.0307	0.00624
655.5	-0.014	0.01298	655.5	-0.97608	0.00735	655.5	-0.59332	0.00487	655.5	-0.53076	0.00707	655.5	-0.01488	0.00626
655	0.0778	0.01309	655	-1.19177	0.00746	655	-0.70483	0.00496	655	-0.46915	0.00717	655	0.00335	0.00646
654.5	0.33305	0.01317	654.5	-1.07349	0.00751	654.5	-0.61104	0.00509	654.5	-0.59328	0.0073	654.5	-0.02635	0.00648
654	0.26871	0.01327	654	-1.21934	0.00766	654	-0.67413	0.0051	654	-0.59424	0.0074	654	-0.17656	0.00656
653.5	0.60574	0.01339	653.5	-1.29093	0.00777	653.5	-0.61488	0.00515	653.5	-0.64763	0.00752	653.5	-0.12448	0.00672
653	0.62279	0.01348	653	-1.10182	0.00787	653	-0.74766	0.00524	653	-0.62294	0.00766	653	-0.27122	0.00678
652.5	0.98209	0.01361	652.5	-0.72028	0.00793	652.5	-0.73015	0.00528	652.5	-0.63483	0.00773	652.5	-0.36074	0.00697
652	1.34818	0.01368	652	-0.17556	0.00801	652	-0.74664	0.00537	652	-0.63466	0.00781	652	-0.2488	0.00702
651.5	1.91987	0.01383	651.5	-0.20067	0.00808	651.5	-0.52715	0.00545	651.5	-0.45504	0.00797	651.5	-0.39304	0.00719
651	1.68638	0.01398	651	-0.24885	0.00812	651	-0.49979	0.00553	651	-0.56364	0.00797	651	-0.3902	0.00726
650.5	1.75874	0.01409	650.5	-0.16884	0.00823	650.5	-0.45222	0.00557	650.5	-0.52245	0.00818	650.5	-0.46498	0.00737
650	1.16828	0.0142	650	-0.3709	0.0083	650	-0.50013	0.0057	650	-0.57597	0.0083	650	-0.49711	0.00753
649.5	1.29423	0.01434	649.5	0.15607	0.00835	649.5	-0.60732	0.00584	649.5	-0.51559	0.00846	649.5	-0.60203	0.0076
649	1.36975	0.01442	649	0.3801	0.00848	649	-0.67359	0.00596	649	-0.48309	0.00857	649	-0.85021	0.00775
648.5	1.62327	0.01452	648.5	0.05348	0.00856	648.5	-0.60366	0.00609	648.5	-0.45641	0.00872	648.5	-0.73568	0.00783
648	1.4519	0.01462	648	-0.04011	0.00861	648	-0.59801	0.00626	648	-0.39401	0.00891	648	-0.82757	0.00801
647.5	1.33373	0.01469	647.5	0.07383	0.00866	647.5	-0.44314	0.00637	647.5	-0.35997	0.0091	647.5	-0.75497	0.00802
647	0.98399	0.01479	647	-0.09121	0.00878	647	-0.47647	0.00651	647	-0.4779	0.00925	647	-0.8772	0.00816
646.5	0.54203	0.01491	646.5	-0.07301	0.00887	646.5	-0.52528	0.0066	646.5	-0.45448	0.00939	646.5	-0.89419	0.00833
646	0.43232	0.01498	646	0.17414	0.00894	646	-0.51202	0.00672	646	-0.23732	0.00957	646	-0.76171	0.00844
645.5	-0.34147	0.01511	645.5	0.09345	0.00897	645.5	-0.638	0.00685	645.5	-0.23598	0.00973	645.5	-0.85072	0.00854
645	-0.57538	0.01521	645	0.16234	0.00905	645	-0.59039	0.00697	645	-0.39527	0.00984	645	-0.68277	0.00865
644.5	-0.45661	0.01528	644.5	0.02218	0.00916	644.5	-0.65493	0.00704	644.5	-0.53129	0.01001	644.5	-0.81705	0.00879
644	-0.79908	0.01536	644	-0.36082	0.00926	644	-0.71053	0.00711	644	-0.43786	0.01016	644	-0.7419	0.00888
643.5	-0.05969	0.01541	643.5	-0.17391	0.00933	643.5	-0.80895	0.00722	643.5	-0.55203	0.01027	643.5	-0.83684	0.009
643	0.41499	0.01554	643	-0.2265	0.00939	643	-0.90648	0.0074	643	-0.61505	0.0105	643	-0.87711	0.00915
642.5	0.79629	0.01566	642.5	-0.44815	0.00952	642.5	-0.84681	0.00755	642.5	-0.54763	0.01064	642.5	-0.86904	0.00931
642	0.07022	0.01576	642	-0.20364	0.00961	642	-0.82436	0.0077	642	-0.62117	0.01074	642	-1.12081	0.00944
641.5	-0.43295	0.01592	641.5	0.0186	0.00975	641.5	-0.7033	0.00781	641.5	-0.67518	0.01087	641.5	-0.80211	0.00959
641	-0.29315	0.01601	641	-0.47075	0.00986	641	-0.65229	0.00802	641	-0.68611	0.01096	641	-0.74854	0.00975
640.5	-0.80363	0.01606	640.5	0.00343	0.00995	640.5	-0.71983	0.0081	640.5	-0.5947	0.01119	640.5	-0.91035	0.00981
640	-0.52456	0.01618	640	-0.17378	0.01006	640	-0.55397	0.00822	640	-0.45778	0.01135	640	-1.1399	0.00999
639.5	-0.72385	0.01631	639.5	-0.27845	0.01017	639.5	-0.58804	0.00829	639.5	-0.8036	0.01142	639.5	-1.35418	0.01007
639	-0.74079	0.0164	639	-0.00312	0.01031	639	-0.60267	0.00838	639	-0.7595	0.01161	639	-1.45125	0.01029
638.5	-0.94569	0.0165	638.5	0.08445	0.01035	638.5	-0.67992	0.00854	638.5	-0.84078	0.01174	638.5	-1.46486	0.01043
638	-1.59599	0.01663	638	-0.30396	0.01044	638	-0.67892	0.00867	638	-0.84345	0.01189	638	-1.49976	0.01058
637.5	-1.66226	0.01677	637.5	-0.55926	0.01056	637.5	-0.77439	0.00887	637.5	-0.80981	0.01203	637.5	-1.53973	0.01074
637	-1.4558	0.01692	637	-0.28599	0.01071	637	-0.79644	0.00904	637	-0.86744	0.01221	637	-1.49562	0.01095
636.5	-1.21109	0.01704	636.5	-0.0263	0.0108	636.5	-0.84826	0.00915	636.5	-0.77344	0.01237	636.5	-1.65251	0.01115
636	-2.5285	0.01718	636	-0.10935	0.01093	636	-0.82925	0.00935	636	-0.88438	0.01254	636	-1.4079	0.0113
635.5	-2.22913	0.01731	635.5	-0.08811	0.01097	635.5	-0.86226	0.00957	635.5	-0.92116	0.0127	635.5	-1.38622	0.01151
635	-2.13397	0.01742	635	-0.41968	0.01114	635	-0.75521	0.00971	635	-0.92233	0.01294	635	-1.38928	0.01162
634.5	-2.02303	0.01748	634.5	-0.33655	0.01128	634.5	-0.67263	0.00983	634.5	-0.92717	0.01318	634.5	-1.36421	0.01177
634	-1.94347	0.0177	634	-0.19674	0.01137	634	-0.754	0.00991	634	-0.98225	0.01337	634	-1.35458	0.01192
633.5	-1.70833	0.01778	633.5	-0.26398	0.01147	633.5	-0.77041	0.01004	633.5	-0.97907	0.01355	633.5	-1.48794	0.01211
633	-1.98088	0.01792	633	-0.63802	0.01161	633	-0.67327	0.01017	633	-0.90165	0.01377	633	-1.90481	0.0123
632.5	-1.94148	0.01802	632.5	-0.32107	0.01173	632.5	-0.66847	0.01034	632.5	-0.83099	0.01395	632.5	-1.91402	0.01247
632	-2.08728	0.01814	632	-0.21391	0.01184	632	-0.72317	0.01053	632	-0.98808	0.01416	632	-1.80436	0.01272
631.5	-1.28189	0.01825	631.5	-0.34823	0.01194	631.5	-0.78799	0.01069	631.5	-0.91191	0.01437	631.5	-1.76568	0.01287
631	-1.53179	0.01838	631	-0.24085	0.0121	631	-0.73736	0.01092	631	-0.86806	0.01459	631	-1.61804	0.01309
630.5	-1.65536	0.01852	630.5	-0.09033	0.01218	630.5	-0.70735	0.01116	630.5	-0.81212	0.0148	630.5	-1.54981	0.0133
630	-1.42618	0.01864	630	0.12076	0.01229	630	-0.80801	0.01131	630	-0.95241	0.01504	630	-1.62462	0.01344
629.5	-1.40638	0.01873	629.5	0.18638	0.01245	629.5	-0.88344	0.01148	629.5	-1.15875	0.01531	629.5	-1.66605	0.01366
629	-1.9629	0.01885	629	0.67692	0.01257	629	-0.73314	0.01163	629	-1.06331	0.01559	629	-1.67989	0.0139
628.5	-1.4849	0.01895	628.5	0.5236	0.01263	628.5	-0.75505	0.01187	628.5	-1.128	0.01579	628.5	-1.89049	0.01406
628	-1.53013	0.01915	628	0.62538	0.01276	628	-0.91994	0.01207	628	-1.15371	0.01604	628	-1.88107	0.01424
627.5	-1.14915	0.01927	627.5	0.85933	0.01288	627.5	-0.93403	0.01226	627.5	-1.08428	0.01634	627.5	-2.13398	0.0144
627	-1.51075	0.01942	627	1.22667	0.01301	627	-0.89207	0.01243	627	-1.11863	0.01652	627	-2.25786	0.01467
626.5	-1.15263	0.01956	626.5	0.68105	0.01312	626.5	-1.01002	0.01264	626.5	-1.01493	0.01677	626.5	-2.15695	0.0149
626	-0.24869	0.01973	626	0.62031	0.01325	626	-0.9554	0.01287	626	-0.89159	0.01711	626	-2.20819	0.01509
625.5	-0.3806	0.01988	625.5	0.80326	0.01337	625.5	-0.96062	0.01316	625.5	-1.1053	0.0174	625.5	-2.33717	0.01535
625	-0.40361	0.02006	625	1.54715	0.01349	625	-1.08222	0.01336	625	-1.15252	0.0176	625	-2.28974	0.01552
624.5	0.22633	0.02017	624.5	1.49583	0.01361	624.5	-1.20561	0.01357	624.5	-1.12365	0.01786	624.5	-2.32688	0.01576
624	-0.30903	0.02034	624	1.30126	0.01376	624	-1.18738	0.01374	624	-1.38105	0.01813	624	-2.34226	0.01599
623.5	0.11681	0.02049	623.5	1.17829	0.01391	623.5	-1.27602	0.01405	623.5	-1.57615	0.01839	623.5	-2.35726	0.01628
623	0.21821	0.02065	623	1.53854	0.01405	623	-1.39891	0.01425	623	-1.63698	0.01868	623	-2.58249	0.01654
622.5	0.71935	0.02077	622.5	1.71665	0.01423	622.5	-1.25118	0.01443	622.5	-1.64941	0.01892	622.5	-2.48017	0.01682
622	0.39991	0.02093	622	1.53566	0.01441	622	-1.2288	0.01466	622	-1.6284	0.01921	622	-2.68767	0.01703
621.5	0.2305	0.02103	621.5	1.25664	0.01452	621.5	-1.37694	0.01485	621.5	-1.5837	0.01941	621.5	-2.75279	0.01723
621	-0.00595	0.02117	621	0.61157	0.01467	621	-1.34331	0.01504	621	-1.47217	0.01961	621	-2.81822	0.0175
620.5	-0.03821	0.02132	620.5	0.54841	0.01482	620.5	-1.46094	0.01531	620.5	-1.64907	0.01987	620.5	-2.6672	0.01771
620	-0.49645	0.02141	620	0.54828	0.01503	620	-1.36299	0.01549	620	-1.47127	0.02018	620	-2.61383	0.01797
619.5	-1.1229	0.02156	619.5	0.52996	0.01516	619.5	-1.28052	0.01568	619.5	-1.89355	0.02043	619.5	-2.68257	0.01823
619	-0.71998	0.0217	619	0.5921	0.01531	619	-1.28543	0.01598	619	-1.98675	0.0207	619	-2.75356	0.0185
618.5	-0.47635	0.02188	618.5	0.70278	0.01548	618.5	-1.20765	0.01621	618.5	-1.94929	0.02104	618.5	-2.82494	0.01871
618	-0.97949	0.0221	618	0.91446	0.0156	618	-1.15572	0.01642	618	-1.73136	0.02125	618	-2.98443	0.01898
617.5	-0.95978	0.02226	617.5	0.56932	0.01574	617.5	-1.38219	0.01671	617.5	-2.06944	0.02151	617.5	-2.86449	0.01927
617	-0.49753	0.02235	617	0.39744	0.01592	617	-1.30082	0.01703	617	-1.83224	0.02185	617	-2.93203	0.01949
616.5	-0.93322	0.0225	616.5	0.10206	0.0161	616.5	-1.21015	0.0173	616.5	-1.75205	0.0222	616.5	-2.79646	0.01981
616	-1.22292	0.02269	616	0.037	0.0162	616	-1.23237	0.01758	616	-1.98724	0.02252	616	-2.67257	0.02008
615.5	-1.49502	0.02286	615.5	0.42342	0.01631	615.5	-1.35697	0.01786	615.5	-1.82222	0.02294	615.5	-2.90698	0.02034
615	-1.42316	0.023	615	0.53907	0.0165	615	-1.30798	0.01813	615	-1.87464	0.02325	615	-2.95535	0.02061
614.5	-0.81118	0.0232	614.5	0.52771	0.01667	614.5	-1.28352	0.01834	614.5	-1.8531	0.02361	614.5	-2.9149	0.02087
614	-0.62212	0.02335	614	0.15506	0.01678	614	-1.36583	0.01862	614	-1.94937	0.02396	614	-3.21224	0.0212
613.5	0.10735	0.02351	613.5	0.12876	0.01691	613.5	-1.56225	0.01892	613.5	-1.92528	0.02429	613.5	-3.05977	0.02151
613	0.53393	0.0237	613	0.44808	0.01712	613	-1.37668	0.01927	613	-1.95882	0.02465	613	-2.96323	0.02184
612.5	0.52843	0.02387	612.5	0.7792	0.01733	612.5	-1.28712	0.01963	612.5	-2.0816	0.02498	612.5	-2.8754	0.02217
612	-0.3259	0.02404	612	1.01488	0.01747	612	-1.21619	0.01986	612	-2.16734	0.02521	612	-2.90049	0.02248
611.5	-0.0684	0.02421	611.5	1.44045	0.01759	611.5	-1.25098	0.02016	611.5	-1.92836	0.02563	611.5	-3.22761	0.0228
611	-0.4029	0.02433	611	0.82443	0.01771	611	-1.3748	0.02049	611	-1.82838	0.02609	611	-3.38557	0.0231
610.5	-0.39658	0.02458	610.5	0.40802	0.01788	610.5	-1.39335	0.02081	610.5	-1.79229	0.02649	610.5	-3.3572	0.0234
610	-0.58743	0.02479	610	0.23284	0.01804	610	-1.33832	0.0211	610	-1.88223	0.02681	610	-3.75464	0.02378
609.5	0.65925	0.02498	609.5	0.34365	0.01827	609.5	-1.49189	0.02145	609.5	-2.27362	0.02722	609.5	-3.66487	0.02419
609	0.80049	0.0251	609	0.7065	0.01844	609	-1.37521	0.02179	609	-1.93894	0.02753	609	-3.61205	0.02449
608.5	0.80902	0.0253	608.5	0.48026	0.01862	608.5	-1.69951	0.02206	608.5	-2.14429	0.02791	608.5	-3.52662	0.0249
608	0.40065	0.0255	608	0.87172	0.01877	608	-1.81256	0.02236	608	-2.19983	0.02826	608	-3.82591	0.02522
607.5	0.01092	0.02568	607.5	0.72162	0.01898	607.5	-2.03611	0.0227	607.5	-2.49515	0.02864	607.5	-4.03222	0.02559
607	-0.07595	0.02587	607	0.71698	0.01921	607	-1.9571	0.02305	607	-2.26685	0.02903	607	-3.81795	0.02598
606.5	0.31456	0.02609	606.5	0.37995	0.01934	606.5	-1.94202	0.02344	606.5	-2.15443	0.0294	606.5	-3.97241	0.0264
606	-0.49909	0.02626	606	0.40351	0.01962	606	-2.07495	0.02378	606	-1.79931	0.02981	606	-4.02174	0.02678
605.5	0.75457	0.02648	605.5	0.61343	0.01983	605.5	-2.03728	0.02418	605.5	-1.82325	0.03026	605.5	-3.95654	0.02716
605	0.27731	0.02664	605	0.13283	0.02006	605	-2.05372	0.02455	605	-1.80156	0.03064	605	-3.75136	0.02753
604.5	0.27352	0.02682	604.5	-0.05596	0.02026	604.5	-2.03724	0.02486	604.5	-1.65525	0.03114	604.5	-3.75135	0.02792
604	0.30929	0.02699	604	-0.10831	0.02053	604	-2.24281	0.02527	604	-1.62136	0.03165	604	-4.01373	0.02829
603.5	0.06946	0.02719	603.5	0.20544	0.02076	603.5	-2.21666	0.02565	603.5	-1.96345	0.03211	603.5	-4.03023	0.02871
603	-0.7146	0.02739	603	-0.18824	0.02103	603	-2.13881	0.02608	603	-2.03859	0.03258	603	-4.09123	0.02919
602.5	-0.7068	0.02763	602.5	0.05909	0.02122	602.5	-2.20556	0.02644	602.5	-2.13383	0.03294	602.5	-4.09431	0.02958
602	-1.07784	0.02782	602	0.11005	0.02144	602	-2.30348	0.02686	602	-2.15408	0.03344	602	-3.84997	0.03
601.5	-0.91785	0.02805	601.5	0.11178	0.02164	601.5	-2.41783	0.02727	601.5	-1.95261	0.03392	601.5	-3.98618	0.03045
601	-0.988	0.02827	601	-0.21793	0.02186	601	-2.517	0.02765	601	-2.01124	0.0344	601	-3.9467	0.03087
600.5	-1.38782	0.02848	600.5	-0.10263	0.02211	600.5	-2.34931	0.02804	600.5	-2.18785	0.03489	600.5	-4.08769	0.03133
600	-0.97365	0.02863	600	-0.66624	0.02234	600	-2.33516	0.02848	600	-2.15372	0.03545	600	-4.57745	0.03174
599.5	-0.53909	0.02887	599.5	-0.87263	0.02258	599.5	-1.98799	0.02886	599.5	-2.08116	0.03595	599.5	-4.91068	0.03217
599	-0.68593	0.02906	599	-0.50854	0.0228	599	-1.86025	0.02937	599	-2.02041	0.03647	599	-4.96796	0.03264
598.5	-0.34143	0.02925	598.5	-0.01093	0.02303	598.5	-1.92299	0.02975	598.5	-2.14603	0.03697	598.5	-4.8093	0.03304
598	-0.47809	0.02942	598	-0.09956	0.02326	598	-2.03732	0.0302	598	-2.39836	0.03747	598	-4.32813	0.0335
597.5	0.64415	0.02968	597.5	-0.30366	0.02348	597.5	-2.07836	0.03064	597.5	-2.69785	0.038	597.5	-4.7511	0.03405
597	0.92317	0.02986	597	-0.44295	0.02367	597	-2.16358	0.03108	597	-2.72752	0.03859	597	-5.1285	0.03452
596.5	1.56917	0.03009	596.5	-0.70668	0.02394	596.5	-2.3534	0.03152	596.5	-3.041	0.03914	596.5	-5.17418	0.03501
596	1.19894	0.03029	596	-0.09342	0.02412	596	-2.36703	0.03191	596	-3.4114	0.03965	596	-5.39526	0.03554
595.5	2.34951	0.03052	595.5	-0.29015	0.02436	595.5	-2.55174	0.03243	595.5	-3.56299	0.04025	595.5	-5.56313	0.03603
595	2.23361	0.03069	595	0.17586	0.02459	595	-2.57448	0.03288	595	-3.27336	0.04075	595	-5.70583	0.03657
594.5	1.02577	0.03092	594.5	-0.33248	0.02487	594.5	-2.41855	0.03341	594.5	-3.44915	0.04136	594.5	-5.91584	0.03713
594	0.14904	0.03114	594	-0.53048	0.02509	594	-2.36307	0.03391	594	-3.41896	0.04195	594	-6.10871	0.03766
593.5	-0.9707	0.03139	593.5	-0.35047	0.02535	593.5	-2.63747	0.03441	593.5	-3.4529	0.04255	593.5	-6.38692	0.03817
593	-1.35199	0.03157	593	0.31339	0.02566	593	-2.54012	0.03489	593	-3.43777	0.04312	593	-6.26748	0.03867
592.5	-2.18153	0.0318	592.5	0.86498	0.02592	592.5	-2.49452	0.03548	592.5	-3.65706	0.04372	592.5	-6.35648	0.03925
592	-3.07463	0.03199	592	1.148	0.02617	592	-2.45878	0.03601	592	-3.72447	0.04434	592	-6.3729	0.03984
591.5	-2.52827	0.03226	591.5	0.62456	0.02647	591.5	-2.69681	0.03649	591.5	-3.67828	0.0449	591.5	-6.12891	0.04043
591	-2.83498	0.03246	591	0.60543	0.02674	591	-2.84283	0.03697	591	-3.73394	0.04554	591	-5.5445	0.04105
590.5	-2.45824	0.03272	590.5	0.30493	0.02706	590.5	-2.95276	0.0375	590.5	-4.0036	0.04618	590.5	-5.89696	0.04157
590	-3.01237	0.03295	590	0.48297	0.02734	590	-2.95964	0.03807	590	-4.22754	0.04683	590	-6.22452	0.04211
589.5	-2.68937	0.03318	589.5	0.02429	0.02763	589.5	-3.06748	0.03862	589.5	-3.92629	0.04744	589.5	-6.31877	0.04268
589	-3.14784	0.03336	589	-0.20641	0.02788	589	-3.20959	0.03915	589	-3.92644	0.04804	589	-6.29641	0.04326
588.5	-2.86454	0.03354	588.5	-0.34244	0.02809	588.5	-2.95484	0.03965	588.5	-4.2071	0.04869	588.5	-6.35274	0.04381
588	-1.35456	0.03379	588	-0.14968	0.02837	588	-3.07692	0.04031	588	-4.85939	0.04931	588	-6.32462	0.04433
587.5	-1.21451	0.03408	587.5	-0.48851	0.02865	587.5	-3.01584	0.04092	587.5	-4.43319	0.04999	587.5	-6.61341	0.04498
587	-0.17463	0.0343	587	-0.73564	0.02895	587	-3.24644	0.04149	587	-4.585	0.05059	587	-6.5047	0.04559
586.5	0.72223	0.03455	586.5	-0.68769	0.02923	586.5	-3.29767	0.04215	586.5	-4.85853	0.05139	586.5	-6.4929	0.0462
586	0.86564	0.03477	586	-0.15355	0.02957	586	-3.58747	0.04284	586	-4.7137	0.05211	586	-6.78393	0.04684
585.5	1.57909	0.03505	585.5	0.38673	0.02986	585.5	-3.89545	0.04341	585.5	-4.94456	0.05276	585.5	-6.34267	0.04743
585	0.90763	0.03533	585	0.00404	0.03016	585	-3.80565	0.04406	585	-5.01925	0.05358	585	-6.57717	0.04808
584.5	0.31837	0.03556	584.5	-0.36132	0.03035	584.5	-3.96167	0.04464	584.5	-5.06679	0.05434	584.5	-6.76372	0.04879
584	-0.87381	0.03582	584	-0.41368	0.03068	584	-4.46642	0.04529	584	-5.28953	0.05504	584	-6.96446	0.04944
583.5	-0.47384	0.03606	583.5	-0.21908	0.03103	583.5	-4.54641	0.046	583.5	-5.36868	0.05581	583.5	-7.02079	0.05016
583	0.14702	0.03626	583	0.35006	0.03134	583	-4.38598	0.04665	583	-5.61549	0.05664	583	-7.74529	0.05084
582.5	0.0277	0.03653	582.5	0.70916	0.03172	582.5	-4.32581	0.04734	582.5	-5.77597	0.05745	582.5	-8.04935	0.05154
582	0.45927	0.03686	582	-0.17661	0.03199	582	-4.42715	0.04801	582	-5.86323	0.05821	582	-8.48908	0.05226
581.5	-0.86024	0.03708	581.5	0.33124	0.03225	581.5	-4.60196	0.04869	581.5	-6.22804	0.05904	581.5	-8.88442	0.05306
581	-0.60565	0.03731	581	1.18324	0.03259	581	-4.95155	0.04945	581	-6.06074	0.05987	581	-8.75374	0.05378
580.5	-1.09666	0.03757	580.5	0.9809	0.033	580.5	-5.23966	0.05018	580.5	-6.01883	0.06061	580.5	-9.48355	0.05459
580	-1.94283	0.03786	580	1.54338	0.03339	580	-5.18221	0.05087	580	-5.77698	0.06151	580	-9.6743	0.05532
579.5	-1.94608	0.03816	579.5	0.88904	0.03372	579.5	-5.27369	0.05155	579.5	-5.63785	0.06233	579.5	-9.91326	0.0561
579	-1.81476	0.03838	579	1.40133	0.03408	579	-5.08286	0.05225	579	-5.69195	0.06317	579	-9.83263	0.05676
578.5	-1.60755	0.03862	578.5	1.4582	0.03438	578.5	-5.26459	0.05302	578.5	-6.09171	0.06394	578.5	-10.1842	0.05754
578	-0.56954	0.03892	578	1.58406	0.03466	578	-5.35122	0.05373	578	-6.55619	0.06478	578	-10.287	0.05831
577.5	-0.5254	0.03915	577.5	1.19837	0.03502	577.5	-5.27339	0.05449	577.5	-6.68886	0.06564	577.5	-10.6556	0.0591
577	-0.78248	0.03938	577	0.99079	0.03539	577	-5.06048	0.05527	577	-6.40283	0.06654	577	-10.7385	0.05995
576.5	-1.64505	0.03967	576.5	0.56739	0.03573	576.5	-5.02891	0.05615	576.5	-6.40859	0.06737	576.5	-11.4206	0.06076
576	-0.77673	0.03998	576	0.47513	0.03614	576	-5.10686	0.05696	576	-6.52131	0.0682	576	-10.9564	0.0616
575.5	-1.608	0.04022	575.5	0.42586	0.03647	575.5	-5.18763	0.05777	575.5	-6.21702	0.06912	575.5	-11.5112	0.06237
575	-1.32851	0.04047	575	0.05137	0.03685	575	-5.22422	0.05857	575	-6.34759	0.06998	575	-11.4266	0.06322
574.5	-0.87846	0.04074	574.5	0.48344	0.03718	574.5	-5.59257	0.05948	574.5	-6.42025	0.07091	574.5	-11.7638	0.06411
574	-1.0453	0.04101	574	0.39628	0.03753	574	-5.47543	0.0603	574	-6.60866	0.07185	574	-11.6404	0.06503
573.5	-0.28084	0.04125	573.5	0.71215	0.03794	573.5	-5.67381	0.06122	573.5	-6.21173	0.07283	573.5	-11.6744	0.06584
573	-0.00351	0.04155	573	-0.0893	0.03831	573	-5.32852	0.06213	573	-6.64237	0.07378	573	-11.3743	0.06687
572.5	-0.44815	0.0418	572.5	-0.36925	0.03873	572.5	-5.49582	0.06307	572.5	-6.81941	0.07472	572.5	-11.7691	0.06777
572	-0.88112	0.04211	572	-0.43062	0.03913	572	-5.65504	0.06402	572	-6.99616	0.07573	572	-11.7538	0.06877
571.5	-1.18864	0.04238	571.5	0.09722	0.03949	571.5	-5.96973	0.06491	571.5	-7.0296	0.07665	571.5	-11.7706	0.06974
571	-1.33894	0.04272	571	0.227	0.03991	571	-5.87917	0.06592	571	-7.09912	0.07769	571	-12.0124	0.07077
570.5	-1.72683	0.04302	570.5	-0.05644	0.04033	570.5	-6.32908	0.06686	570.5	-6.77674	0.07871	570.5	-12.2588	0.07176
570	-1.92892	0.04333	570	-0.88029	0.04081	570	-6.07312	0.06774	570	-6.55349	0.07978	570	-12.7712	0.07281
569.5	-1.90055	0.04366	569.5	-1.54795	0.04115	569.5	-6.2117	0.06873	569.5	-6.81325	0.0808	569.5	-12.8239	0.07382
569	-1.51298	0.04398	569	-1.40795	0.0416	569	-6.32895	0.06969	569	-7.47608	0.0818	569	-13.0785	0.07481
568.5	-0.95453	0.04429	568.5	-1.42349	0.04204	568.5	-6.8644	0.07071	568.5	-7.11472	0.08291	568.5	-12.807	0.07585
568	-1.87373	0.04459	568	-0.63055	0.04252	568	-6.97002	0.07167	568	-7.50811	0.08408	568	-12.3863	0.07686
567.5	-1.76401	0.04496	567.5	-0.64916	0.04294	567.5	-7.09147	0.07266	567.5	-8.03171	0.08524	567.5	-12.6192	0.07788
567	-2.43372	0.04526	567	-1.05431	0.04338	567	-7.11772	0.07369	567	-8.28899	0.08644	567	-12.6899	0.07896
566.5	-2.15069	0.04558	566.5	-1.32071	0.04385	566.5	-7.08075	0.07477	566.5	-8.58582	0.08761	566.5	-12.8156	0.08006
566	-0.61009	0.04589	566	-1.74178	0.04426	566	-7.56479	0.07582	566	-8.65452	0.08875	566	-13.1113	0.08112
565.5	-0.24753	0.04624	565.5	-1.49894	0.04475	565.5	-7.35848	0.07693	565.5	-8.84067	0.0899	565.5	-13.704	0.08219
565	-0.19238	0.04657	565	-1.32968	0.04525	565	-7.9552	0.07791	565	-9.07383	0.09109	565	-14.2914	0.08321
564.5	-0.72928	0.04689	564.5	-1.45928	0.04567	564.5	-7.97544	0.07887	564.5	-9.65462	0.09227	564.5	-14.3266	0.08428
564	-0.08121	0.04723	564	-1.32939	0.04609	564	-7.80796	0.07998	564	-9.52887	0.09354	564	-14.1448	0.08543
563.5	0.70888	0.04755	563.5	-1.4863	0.04657	563.5	-7.92403	0.08107	563.5	-9.92724	0.09473	563.5	-14.3179	0.0864
563	1.71488	0.04782	563	-1.49546	0.04706	563	-8.06184	0.0822	563	-10.1593	0.09602	563	-15.129	0.08757
562.5	1.94432	0.0481	562.5	-1.21364	0.04748	562.5	-7.88328	0.08332	562.5	-10.7646	0.09724	562.5	-15.6818	0.08865
562	1.37564	0.04837	562	-0.66011	0.04796	562	-8.16949	0.08444	562	-10.2347	0.09854	562	-15.507	0.08988
561.5	2.44901	0.04869	561.5	-0.62938	0.04845	561.5	-8.42774	0.08555	561.5	-10.211	0.09971	561.5	-15.6164	0.09105
561	2.72699	0.04899	561	0.00225	0.04902	561	-8.39497	0.08668	561	-10.2831	0.10097	561	-15.8967	0.09224
560.5	3.01884	0.04929	560.5	0.03152	0.04955	560.5	-8.46089	0.08782	560.5	-10.531	0.10231	560.5	-15.7683	0.09343
560	3.1537	0.04961	560	0.12049	0.05001	560	-8.09929	0.08896	560	-11.1358	0.10359	560	-16.3472	0.09459
559.5	2.90163	0.04993	559.5	-0.59233	0.05051	559.5	-7.96258	0.09021	559.5	-10.9935	0.10497	559.5	-17.0083	0.09585
559	2.80161	0.05025	559	-0.63628	0.05105	559	-8.19298	0.09149	559	-10.9215	0.10619	559	-17.4685	0.09712
558.5	2.68291	0.05056	558.5	0.10245	0.0516	558.5	-8.2055	0.09276	558.5	-11.1503	0.1074	558.5	-18.0706	0.09831
558	2.96203	0.05087	558	-0.21921	0.05213	558	-8.06075	0.09408	558	-11.6654	0.10882	558	-18.4785	0.09973
557.5	2.93242	0.05122	557.5	0.01787	0.05271	557.5	-8.16959	0.09532	557.5	-12.0634	0.11014	557.5	-18.7607	0.10103
557	2.61551	0.05152	557	0.16291	0.05324	557	-8.56732	0.09665	557	-11.9602	0.11162	557	-19.0628	0.10234
556.5	0.70676	0.05186	556.5	0.11632	0.05379	556.5	-8.13884	0.09796	556.5	-11.2333	0.11306	556.5	-18.8928	0.10367
556	0.15958	0.05222	556	0.35536	0.05446	556	-8.2908	0.09943	556	-11.5295	0.11458	556	-19.3862	0.10499
555.5	-0.29713	0.05259	555.5	1.01935	0.05505	555.5	-8.54511	0.10075	555.5	-11.6312	0.116	555.5	-19.7957	0.10633
555	-0.01515	0.05295	555	1.30596	0.05563	555	-8.45936	0.10218	555	-12.021	0.11744	555	-19.9587	0.10792
554.5	-0.82195	0.05331	554.5	0.70937	0.05619	554.5	-8.63465	0.10357	554.5	-12.0112	0.11885	554.5	-19.8202	0.10932
554	-0.0674	0.05363	554	1.14081	0.05678	554	-8.82516	0.10488	554	-12.4179	0.12031	554	-20.4818	0.11074
553.5	-0.49381	0.05394	553.5	0.57156	0.05738	553.5	-9.30807	0.10637	553.5	-13.3845	0.1219	553.5	-20.6432	0.11216
553	-1.16558	0.05425	553	0.82371	0.05804	553	-9.29414	0.10785	553	-13.7246	0.12349	553	-20.7594	0.11347
552.5	-1.85691	0.05458	552.5	1.10634	0.05862	552.5	-9.4555	0.10931	552.5	-13.0849	0.12501	552.5	-21.3805	0.11485
552	-0.89302	0.05489	552	1.07315	0.0592	552	-9.66085	0.11077	552	-13.0988	0.12653	552	-22.5145	0.11622
551.5	-1.3896	0.05522	551.5	1.41401	0.05978	551.5	-9.45422	0.11216	551.5	-13.9464	0.12801	551.5	-22.4072	0.11766
551	0.10704	0.05554	551	1.89074	0.06041	551	-9.78887	0.11364	551	-14.1864	0.12957	551	-23.023	0.1192
550.5	-1.1725	0.05581	550.5	0.1745	0.061	550.5	-9.9547	0.11503	550.5	-14.0637	0.13117	550.5	-22.6536	0.12067
550	-1.84373	0.05619	550	0.66549	0.06161	550	-10.4009	0.11649	550	-14.0402	0.13282	550	-22.3417	0.1221
549.5	-1.88228	0.05653	549.5	1.10597	0.06229	549.5	-10.8773	0.11806	549.5	-14.1354	0.13432	549.5	-22.6282	0.12359
549	-2.63017	0.05689	549	0.47615	0.06296	549	-10.9876	0.11962	549	-14.1988	0.13591	549	-22.8733	0.12514
548.5	-3.03036	0.05719	548.5	-0.3293	0.06361	548.5	-11.2447	0.12109	548.5	-15.0636	0.13742	548.5	-23.3536	0.12666
548	-2.93762	0.05749	548	0.12986	0.0642	548	-11.2982	0.12259	548	-15.698	0.1391	548	-23.1282	0.12829
547.5	-1.88535	0.0578	547.5	0.0716	0.06485	547.5	-11.4718	0.12409	547.5	-15.7245	0.14072	547.5	-23.483	0.12979
547	-2.74883	0.05823	547	-0.25055	0.06551	547	-11.7909	0.12576	547	-15.9815	0.14243	547	-23.5657	0.13129
546.5	-3.12881	0.05853	546.5	0.20815	0.06615	546.5	-12.2157	0.12726	546.5	-15.6302	0.14414	546.5	-23.6662	0.13283
546	-2.56167	0.05887	546	1.34906	0.06689	546	-12.4591	0.12884	546	-15.7459	0.14604	546	-23.9523	0.13438
545.5	-3.52837	0.05922	545.5	0.50025	0.06761	545.5	-12.5387	0.13036	545.5	-15.7584	0.14778	545.5	-23.8255	0.13595
545	-3.2437	0.05956	545	0.64428	0.06834	545	-12.2592	0.13199	545	-15.3363	0.14941	545	-24.2652	0.13768
544.5	-3.14465	0.05992	544.5	1.25684	0.06904	544.5	-12.4242	0.13369	544.5	-15.9352	0.15116	544.5	-24.5937	0.13942
544	-2.70218	0.06029	544	0.97892	0.06979	544	-12.8864	0.1354	544	-17.0732	0.15292	544	-24.9187	0.14119
543.5	-2.47849	0.06072	543.5	1.64436	0.07056	543.5	-13.0373	0.13706	543.5	-16.7329	0.15476	543.5	-24.3552	0.14299
543	-2.02875	0.061	543	1.50702	0.07138	543	-12.9482	0.13895	543	-16.887	0.15664	543	-24.7936	0.14481
542.5	-1.32803	0.06137	542.5	2.17259	0.07208	542.5	-13.22	0.14063	542.5	-16.9517	0.15842	542.5	-25.4898	0.14656
542	0.41184	0.06175	542	2.86702	0.07292	542	-13.213	0.14245	542	-17.7734	0.16044	542	-26.5311	0.14841
541.5	-1.20252	0.06213	541.5	1.78643	0.07372	541.5	-13.1976	0.14421	541.5	-17.5781	0.1624	541.5	-28.0206	0.15022
541	-1.68066	0.06246	541	2.26435	0.07459	541	-13.3698	0.14608	541	-17.9387	0.16436	541	-28.5878	0.15215
540.5	-0.60846	0.06284	540.5	2.35645	0.07534	540.5	-13.5001	0.14785	540.5	-18.1273	0.16631	540.5	-29.0144	0.15393
540	-0.23287	0.06327	540	2.56741	0.07613	540	-14.1644	0.14971	540	-18.3913	0.16823	540	-29.7723	0.1557
539.5	-0.2914	0.06371	539.5	2.61368	0.07697	539.5	-14.7344	0.15167	539.5	-18.5126	0.17015	539.5	-30.113	0.1577
539	-0.83663	0.06407	539	2.01671	0.07782	539	-14.6513	0.15346	539	-19.1954	0.17211	539	-30.7567	0.15963
538.5	-0.9725	0.06445	538.5	1.84104	0.0787	538.5	-15.0179	0.15542	538.5	-20.0508	0.17399	538.5	-31.5377	0.16155
538	-1.40689	0.06482	538	1.60052	0.07946	538	-15.2704	0.15735	538	-20.8239	0.17585	538	-31.4605	0.16357
537.5	-2.13601	0.06523	537.5	1.59998	0.08025	537.5	-14.8095	0.15923	537.5	-21.4676	0.17774	537.5	-32.3346	0.16549
537	-1.27518	0.06555	537	1.71367	0.08103	537	-15.1309	0.16126	537	-21.1322	0.17971	537	-33.5058	0.16739
536.5	-2.48254	0.0659	536.5	1.41984	0.08191	536.5	-15.5413	0.16322	536.5	-21.6474	0.18183	536.5	-34.1634	0.16936
536	-2.92419	0.06627	536	0.57994	0.0827	536	-15.8818	0.16521	536	-21.16	0.18383	536	-34.6846	0.17137
535.5	-4.22975	0.06664	535.5	-0.25464	0.0836	535.5	-16.2819	0.16719	535.5	-21.1652	0.18581	535.5	-35.6061	0.17337
535	-5.3701	0.06703	535	-0.90715	0.08441	535	-17.032	0.16908	535	-21.7777	0.1879	535	-35.9872	0.17536
534.5	-5.06463	0.06743	534.5	-1.20087	0.08535	534.5	-18.0484	0.17106	534.5	-22.0295	0.19004	534.5	-36.7786	0.17732
534	-6.41844	0.06783	534	-1.92558	0.08625	534	-17.5732	0.17319	534	-22.4299	0.19201	534	-37.1797	0.17937
533.5	-5.60043	0.06812	533.5	-2.3911	0.08705	533.5	-17.344	0.17522	533.5	-22.8572	0.19394	533.5	-37.4667	0.18136
533	-5.03005	0.06845	533	-1.70129	0.08798	533	-18.215	0.17739	533	-23.5031	0.19612	533	-36.4426	0.18353
532.5	-5.76232	0.06878	532.5	-1.83506	0.08888	532.5	-18.5737	0.17956	532.5	-23.9205	0.1983	532.5	-36.5071	0.18565
532	-5.32067	0.06911	532	-1.48795	0.08986	532	-18.6852	0.18177	532	-24.1111	0.20049	532	-37.2076	0.18786
531.5	-5.02678	0.06947	531.5	-2.25391	0.0907	531.5	-18.5265	0.18395	531.5	-24.609	0.20262	531.5	-37.449	0.18999
531	-4.87304	0.0698	531	-2.00682	0.09168	531	-18.0076	0.18614	531	-25.0785	0.20488	531	-38.1543	0.19221
530.5	-3.6884	0.07015	530.5	-2.61696	0.09261	530.5	-18.7237	0.18839	530.5	-25.612	0.20712	530.5	-38.5984	0.19453
530	-3.06361	0.07056	530	-2.74478	0.09362	530	-18.9068	0.19058	530	-25.5665	0.20936	530	-38.5881	0.19671
529.5	-3.63668	0.07092	529.5	-3.0997	0.09464	529.5	-19.1406	0.19288	529.5	-25.1338	0.21169	529.5	-38.5959	0.19883
529	-4.07972	0.07128	529	-2.63052	0.09561	529	-19.7895	0.19522	529	-25.6977	0.21392	529	-39.1961	0.20101
528.5	-2.58292	0.07165	528.5	-1.7547	0.09658	528.5	-20.2649	0.19763	528.5	-26.9451	0.21632	528.5	-38.6042	0.20336
528	-1.3532	0.07202	528	-1.75218	0.0976	528	-20.0039	0.20003	528	-27.1919	0.21864	528	-38.8824	0.20566
527.5	-2.03377	0.07236	527.5	-2.00303	0.09865	527.5	-20.3583	0.20233	527.5	-28.0172	0.22097	527.5	-39.3665	0.20793
527	-2.06511	0.07279	527	-0.63506	0.09962	527	-20.9198	0.20472	527	-28.6302	0.22326	527	-39.6833	0.21015
526.5	-1.97101	0.07317	526.5	-0.27506	0.10068	526.5	-20.727	0.20703	526.5	-28.7861	0.2254	526.5	-41.2008	0.2125
526	-0.71791	0.07355	526	-0.44889	0.1017	526	-21.0444	0.20939	526	-28.3385	0.22778	526	-41.5022	0.21474
525.5	-2.42284	0.07395	525.5	-1.04969	0.1028	525.5	-21.8195	0.21161	525.5	-28.5162	0.23016	525.5	-41.2226	0.21708
525	-1.54416	0.07428	525	-0.29141	0.1039	525	-22.4892	0.214	525	-29.3453	0.23253	525	-42.2309	0.21942
524.5	-2.68312	0.07466	524.5	-0.03403	0.10492	524.5	-23.0203	0.21651	524.5	-29.5078	0.2348	524.5	-43.734	0.22174
524	-3.92068	0.07504	524	-0.24098	0.10597	524	-22.5124	0.21887	524	-30.214	0.2371	524	-43.7085	0.22412
523.5	-3.41009	0.0754	523.5	0.52533	0.10712	523.5	-23.3371	0.22113	523.5	-30.8489	0.23957	523.5	-43.4836	0.2265
523	-3.29481	0.07572	523	0.63999	0.10827	523	-23.823	0.22351	523	-32.018	0.24202	523	-43.8722	0.22887
522.5	-2.56086	0.07612	522.5	0.33484	0.10944	522.5	-23.7989	0.22604	522.5	-32.2568	0.24462	522.5	-44.4866	0.23146
522	-2.85581	0.0765	522	0.64216	0.11051	522	-23.88	0.22845	522	-32.6594	0.24704	522	-46.0309	0.23369
521.5	-2.74974	0.07689	521.5	1.01897	0.11167	521.5	-23.7792	0.2309	521.5	-33.0806	0.24948	521.5	-46.9428	0.23613
521	-3.18754	0.07724	521	0.85624	0.11288	521	-24.2803	0.2333	521	-34.3388	0.25194	521	-46.7311	0.23857
520.5	-2.34381	0.07756	520.5	0.76683	0.1142	520.5	-24.8649	0.23578	520.5	-34.0352	0.25452	520.5	-47.7366	0.24105
520	-3.48727	0.0779	520	-0.05154	0.11546	520	-25.43	0.23826	520	-34.8053	0.25699	520	-48.6477	0.24359
519.5	-4.45434	0.07829	519.5	-1.27769	0.11666	519.5	-25.8325	0.24069	519.5	-35.5386	0.25958	519.5	-49.2567	0.24605
519	-3.67041	0.07865	519	-1.24431	0.11781	519	-25.9672	0.24332	519	-37.4209	0.26225	519	-49.9548	0.24877
518.5	-4.73597	0.07902	518.5	-0.71251	0.11905	518.5	-25.2388	0.24602	518.5	-38.3624	0.26482	518.5	-51.0213	0.25123
518	-4.00726	0.07946	518	0.19106	0.12021	518	-25.6568	0.24861	518	-39.7778	0.26741	518	-51.4755	0.25381
517.5	-4.31825	0.07981	517.5	0.53181	0.12143	517.5	-25.8158	0.2512	517.5	-40.3568	0.26995	517.5	-51.8236	0.25644
517	-2.96233	0.08018	517	0.89872	0.12269	517	-25.7127	0.25387	517	-40.9774	0.27252	517	-52.2319	0.2591
516.5	-3.21952	0.08058	516.5	0.88279	0.12393	516.5	-26.2584	0.25647	516.5	-41.3967	0.27515	516.5	-51.9437	0.26171
516	-2.63703	0.0809	516	-0.24151	0.1252	516	-26.0555	0.25906	516	-41.4839	0.27782	516	-53.0033	0.26422
515.5	-2.7604	0.08128	515.5	-1.0195	0.12643	515.5	-25.7999	0.26163	515.5	-42.1567	0.28031	515.5	-54.3725	0.26669
515	-1.33282	0.08167	515	-0.27305	0.1277	515	-26.3297	0.26431	515	-41.9779	0.28295	515	-55.1479	0.26928
514.5	-0.69088	0.08202	514.5	-0.60129	0.12904	514.5	-26.4218	0.26708	514.5	-42.2105	0.2855	514.5	-55.8234	0.27194
514	-1.59745	0.08235	514	0.05588	0.13032	514	-27.3497	0.2697	514	-42.6987	0.28817	514	-56.4991	0.27452
513.5	-0.6103	0.08275	513.5	-0.19955	0.13171	513.5	-27.5863	0.27243	513.5	-43.0048	0.2909	513.5	-56.7905	0.2772
513	-0.7685	0.08309	513	-0.43215	0.13297	513	-28.4559	0.275	513	-43.138	0.29337	513	-57.7677	0.27986
512.5	0.54406	0.08345	512.5	0.31188	0.13429	512.5	-28.1107	0.27769	512.5	-43.2535	0.29602	512.5	-58.3844	0.28264
512	1.21315	0.0838	512	0.24547	0.1355	512	-28.553	0.2804	512	-43.2459	0.29859	512	-59.0136	0.28525
511.5	2.15524	0.0842	511.5	2.12163	0.13684	511.5	-28.2108	0.2833	511.5	-44.2536	0.30129	511.5	-60.1253	0.2881
511	2.47756	0.08451	511	2.16116	0.13829	511	-28.8069	0.28606	511	-44.3914	0.30391	511	-58.5442	0.29093
510.5	2.19036	0.08488	510.5	1.74442	0.13977	510.5	-28.7602	0.28864	510.5	-44.0558	0.30651	510.5	-60.1336	0.29354
510	0.89619	0.08523	510	1.08842	0.14127	510	-29.526	0.29136	510	-44.5434	0.30945	510	-60.1959	0.29651
509.5	1.88426	0.08559	509.5	-0.09273	0.14281	509.5	-29.3136	0.29429	509.5	-43.8683	0.3123	509.5	-60.4971	0.29935
509	2.58151	0.08591	509	-0.62607	0.14431	509	-30.0933	0.29722	509	-44.9988	0.31504	509	-62.0546	0.30222
508.5	2.28981	0.08629	508.5	-1.98005	0.14577	508.5	-30.4905	0.30004	508.5	-44.9963	0.3177	508.5	-63.1587	0.30503
508	1.50175	0.08667	508	-1.72752	0.14743	508	-30.4708	0.30297	508	-46.9364	0.32054	508	-63.8171	0.30807
507.5	3.05072	0.08701	507.5	-1.61519	0.14895	507.5	-31.4299	0.30586	507.5	-46.7941	0.32336	507.5	-65.6141	0.31104
507	4.08951	0.08745	507	-1.84453	0.1507	507	-31.3119	0.30881	507	-46.3153	0.32624	507	-66.567	0.3141
506.5	4.21537	0.08782	506.5	-2.35247	0.15227	506.5	-31.2287	0.31153	506.5	-48.451	0.32899	506.5	-67.5273	0.31704
506	5.00344	0.08822	506	-2.60794	0.15384	506	-31.5358	0.31446	506	-48.241	0.33174	506	-68.8417	0.32002
505.5	4.93368	0.08864	505.5	-4.59755	0.15533	505.5	-31.5454	0.31722	505.5	-49.1562	0.3344	505.5	-70.1283	0.32292
505	3.00199	0.08899	505	-4.23277	0.15699	505	-30.906	0.32022	505	-49.8235	0.33731	505	-68.9471	0.32587
504.5	2.43167	0.0894	504.5	-4.99676	0.15861	504.5	-30.9235	0.32313	504.5	-51.103	0.34016	504.5	-70.6571	0.32863
504	2.10932	0.08973	504	-4.31265	0.16034	504	-31.2703	0.32607	504	-52.6425	0.34294	504	-71.9021	0.33158
503.5	1.13749	0.09009	503.5	-4.49181	0.162	503.5	-31.9016	0.3288	503.5	-52.6378	0.34552	503.5	-72.2319	0.33445
503	-0.39812	0.09053	503	-4.32331	0.16363	503	-31.7232	0.33157	503	-52.4751	0.34813	503	-72.1599	0.33725
502.5	-1.31981	0.09097	502.5	-4.46312	0.16525	502.5	-31.697	0.33456	502.5	-52.4243	0.35092	502.5	-74.2572	0.34013
502	-1.04345	0.09136	502	-3.35801	0.16708	502	-32.4096	0.33776	502	-52.8288	0.35367	502	-74.0572	0.34317
501.5	-2.07655	0.09169	501.5	-3.91322	0.16875	501.5	-32.92	0.34059	501.5	-54.545	0.35628	501.5	-74.6928	0.34599
501	-2.00813	0.09208	501	-3.7656	0.17035	501	-32.9329	0.34349	501	-55.2513	0.35892	501	-75.7876	0.34881
500.5	-2.4734	0.09245	500.5	-2.20339	0.17211	500.5	-33.1982	0.3464	500.5	-56.5349	0.36162	500.5	-76.1121	0.35159
500	-2.82952	0.09282	500	-1.92904	0.17398	500	-33.7367	0.34947	500	-56.1106	0.36451	500	-77.1234	0.35452
499.5	-3.72236	0.09314	499.5	-2.33823	0.17566	499.5	-33.7576	0.35231	499.5	-57.4413	0.36723	499.5	-77.8578	0.35742
499	-3.10886	0.0935	499	-1.34605	0.17745	499	-34.6087	0.35528	499	-58.6599	0.37	499	-77.8902	0.36036
498.5	-4.20193	0.0939	498.5	-2.79298	0.17921	498.5	-34.7174	0.35832	498.5	-58.6822	0.37263	498.5	-78.5282	0.36305
498	-3.83951	0.09428	498	-2.56657	0.18096	498	-35.8468	0.36122	498	-59.5239	0.37521	498	-79.2115	0.36589
497.5	-4.81842	0.09472	497.5	-0.85237	0.18292	497.5	-36.3647	0.36426	497.5	-60.0998	0.3781	497.5	-79.2984	0.36888
497	-4.46833	0.09506	497	-0.75911	0.18486	497	-36.8441	0.367	497	-60.2478	0.38064	497	-80.8178	0.37168
496.5	-4.2777	0.09547	496.5	0.59404	0.18677	496.5	-37.0631	0.36979	496.5	-59.5266	0.38304	496.5	-80.7744	0.37453
496	-3.92349	0.0958	496	-0.1891	0.18856	496	-37.6687	0.37263	496	-59.9855	0.38562	496	-80.6574	0.37731
495.5	-5.39915	0.09612	495.5	-0.70089	0.19047	495.5	-37.0707	0.37544	495.5	-60.2196	0.38823	495.5	-81.2444	0.38008
495	-4.04364	0.09654	495	-1.9104	0.19247	495	-37.5911	0.3784	495	-60.6475	0.3909	495	-81.8128	0.38306
494.5	-6.80874	0.09702	494.5	-1.05514	0.19437	494.5	-37.4107	0.38127	494.5	-62.0465	0.39345	494.5	-82.9424	0.38586
494	-5.73067	0.09736	494	-2.20558	0.19616	494	-38.4762	0.38397	494	-62.7015	0.39585	494	-82.4371	0.38862
493.5	-5.00918	0.09775	493.5	-3.03555	0.19805	493.5	-39.4388	0.38651	493.5	-62.7055	0.39823	493.5	-83.7785	0.3914
493	-5.0168	0.0982	493	-2.30805	0.20008	493	-39.6508	0.38914	493	-63.1614	0.40069	493	-85.542	0.3942
492.5	-5.34938	0.09868	492.5	-2.24191	0.20209	492.5	-39.3374	0.39205	492.5	-63.7801	0.40333	492.5	-85.7586	0.39725
492	-2.98369	0.09906	492	-1.13268	0.20398	492	-39.5185	0.39487	492	-64.5436	0.40574	492	-85.134	0.40002
491.5	-3.07778	0.09948	491.5	-0.60433	0.20607	491.5	-39.554	0.39762	491.5	-64.427	0.40807	491.5	-85.6081	0.40252
491	-2.27131	0.0998	491	-1.30096	0.20833	491	-39.9698	0.40038	491	-64.0869	0.41046	491	-85.86	0.40531
490.5	-2.39869	0.10025	490.5	-1.71512	0.21037	490.5	-40.8125	0.403	490.5	-65.1117	0.41272	490.5	-86.8874	0.40812
490	-3.10457	0.10063	490	-1.01801	0.21247	490	-41.6524	0.40574	490	-65.4957	0.41496	490	-87.2148	0.41086
489.5	-2.04109	0.10109	489.5	-0.44127	0.21459	489.5	-41.2816	0.40829	489.5	-65.2098	0.41719	489.5	-88.3145	0.41359
489	-1.76471	0.10151	489	1.28139	0.21674	489	-41.9203	0.41098	489	-65.3777	0.41948	489	-87.2521	0.41617
488.5	-2.24412	0.1019	488.5	1.01558	0.21878	488.5	-42.2635	0.41387	488.5	-67.1672	0.42189	488.5	-88.5693	0.41879
488	-0.97422	0.10229	488	1.24734	0.22085	488	-43.4229	0.4164	488	-68.4667	0.42402	488	-90.3076	0.4214
487.5	-1.58417	0.10274	487.5	1.46368	0.22304	487.5	-44.097	0.41898	487.5	-69.4731	0.42621	487.5	-91.6697	0.42414
487	-0.83934	0.10315	487	0.96821	0.22517	487	-44.4669	0.42143	487	-70.0972	0.42836	487	-91.9459	0.42663
486.5	-1.48639	0.10361	486.5	1.28519	0.22745	486.5	-45.8632	0.42406	486.5	-70.6265	0.43055	486.5	-93.0937	0.42914
486	-0.43843	0.10394	486	1.83547	0.22968	486	-46.1487	0.42662	486	-71.0691	0.4326	486	-94.4848	0.43136
485.5	-1.603	0.1043	485.5	3.91172	0.23187	485.5	-46.6339	0.42938	485.5	-71.9224	0.43467	485.5	-95.2044	0.43369
485	-2.01675	0.10475	485	4.14196	0.23399	485	-45.934	0.43195	485	-72.1131	0.43667	485	-95.7505	0.4359
484.5	-1.55952	0.10512	484.5	3.87134	0.23628	484.5	-47.2028	0.43444	484.5	-72.6312	0.4387	484.5	-96.343	0.4382
484	-1.61743	0.10554	484	4.84268	0.2385	484	-47.3098	0.4366	484	-72.6891	0.44065	484	-97.2027	0.44042
483.5	-1.66	0.10603	483.5	2.88569	0.24091	483.5	-47.7139	0.4388	483.5	-72.4938	0.44267	483.5	-99.1359	0.44286
483	-1.99643	0.10648	483	3.05123	0.2432	483	-48.2394	0.4412	483	-74.4199	0.44468	483	-99.2924	0.4454
482.5	-2.50661	0.10685	482.5	3.06834	0.24553	482.5	-48.3736	0.44383	482.5	-74.3658	0.44663	482.5	-100.296	0.44775
482	-0.9148	0.10729	482	2.45859	0.248	482	-49.2257	0.44658	482	-74.8812	0.44873	482	-100.99	0.4501
481.5	-1.62904	0.10772	481.5	1.32282	0.25056	481.5	-49.4055	0.449	481.5	-76.3862	0.45085	481.5	-102.303	0.45252
481	-2.21375	0.10824	481	0.43947	0.25324	481	-49.2391	0.45163	481	-77.2093	0.4529	481	-103.14	0.45503
480.5	-3.65305	0.10869	480.5	-0.55596	0.25593	480.5	-49.6935	0.45411	480.5	-77.9323	0.45478	480.5	-103.489	0.45747
480	-5.55157	0.10927	480	-1.15415	0.25857	480	-50.3545	0.45655	480	-77.0686	0.45651	480	-104.507	0.4599
479.5	-5.0288	0.10986	479.5	-0.40719	0.26126	479.5	-49.9177	0.45891	479.5	-77.3509	0.45827	479.5	-105.821	0.46211
479	-4.11489	0.11041	479	-0.17811	0.26392	479	-49.8577	0.46121	479	-78.0489	0.45994	479	-106.448	0.46433
478.5	-2.20852	0.11095	478.5	-1.36381	0.26645	478.5	-49.1891	0.46336	478.5	-78.1855	0.46164	478.5	-107.316	0.4665
478	-3.90918	0.11151	478	-4.11345	0.26882	478	-49.5467	0.46528	478	-78.889	0.46325	478	-107.105	0.46851
477.5	-5.6995	0.11201	477.5	-5.1573	0.27129	477.5	-49.7546	0.46718	477.5	-79.3127	0.46476	477.5	-107.53	0.47039
477	-5.34678	0.11245	477	-5.38273	0.27386	477	-49.7248	0.46917	477	-80.5552	0.4662	477	-107.529	0.47256
476.5	-4.72008	0.11293	476.5	-3.63824	0.2764	476.5	-50.1213	0.47107	476.5	-81.4504	0.46741	476.5	-106.2	0.47447
476	-4.68369	0.11343	476	-5.66115	0.27881	476	-50.0957	0.47292	476	-82.1815	0.46865	476	-106.233	0.47623
475.5	-5.64199	0.11393	475.5	-4.80731	0.28125	475.5	-50.1096	0.47459	475.5	-84.2006	0.46985	475.5	-106.049	0.47789
475	-5.11303	0.11445	475	-4.28576	0.28362	475	-49.6968	0.4763	475	-84.455	0.47102	475	-106.348	0.47952
474.5	-4.75394	0.11492	474.5	-4.47393	0.28603	474.5	-50.4053	0.47805	474.5	-84.6837	0.47211	474.5	-106.216	0.48117
474	-4.10272	0.11539	474	-3.02467	0.28852	474	-50.4852	0.47976	474	-85.1655	0.47325	474	-107.413	0.48287
473.5	-3.084	0.11581	473.5	-3.09441	0.29125	473.5	-50.0106	0.48157	473.5	-85.9249	0.47441	473.5	-107.158	0.48448
473	-4.7303	0.1162	473	-3.67842	0.29379	473	-49.4064	0.48315	473	-85.5136	0.47545	473	-108.211	0.48601
472.5	-6.75115	0.1167	472.5	-2.11778	0.29638	472.5	-48.9956	0.48459	472.5	-86.1819	0.47643	472.5	-108.388	0.48774
472	-6.58412	0.11719	472	-3.86254	0.29898	472	-49.6428	0.48612	472	-86.9089	0.4774	472	-109.229	0.48946
471.5	-6.04309	0.11769	471.5	-4.03414	0.30143	471.5	-49.0735	0.48765	471.5	-87.9036	0.47845	471.5	-108.329	0.49093
471	-4.54566	0.11823	471	-3.91628	0.30407	471	-50.028	0.48902	471	-87.3735	0.4793	471	-106.667	0.49228
470.5	-3.47389	0.11883	470.5	-4.06702	0.30685	470.5	-52.0811	0.49048	470.5	-88.9786	0.48008	470.5	-108.339	0.4936
470	-1.72978	0.11936	470	-4.49096	0.30949	470	-52.8563	0.49195	470	-90.2678	0.4807	470	-108.923	0.49498
469.5	-1.25167	0.11998	469.5	-2.60594	0.31214	469.5	-52.6067	0.49331	469.5	-90.2468	0.48137	469.5	-109.503	0.49634
469	-2.35194	0.12056	469	-1.30303	0.31483	469	-51.7775	0.49443	469	-90.9256	0.48205	469	-110.021	0.49765
468.5	-0.93864	0.12114	468.5	-0.28578	0.3175	468.5	-52.7375	0.4955	468.5	-92.0136	0.48271	468.5	-110.944	0.49853
468	-1.84956	0.1217	468	-2.37596	0.32018	468	-53.7816	0.49663	468	-91.722	0.48326	468	-112.267	0.49966
467.5	-2.88819	0.12229	467.5	-0.4897	0.32292	467.5	-53.7768	0.49753	467.5	-91.9757	0.48361	467.5	-111.491	0.50087
467	-1.8762	0.1229	467	-0.91646	0.32572	467	-54.1481	0.49876	467	-90.8257	0.48395	467	-111.264	0.50191
466.5	-2.95984	0.12356	466.5	-2.3268	0.32843	466.5	-55.1354	0.49959	466.5	-91.338	0.48414	466.5	-111.928	0.50276
466	-2.21268	0.12425	466	-2.71308	0.33125	466	-54.8762	0.50029	466	-91.2552	0.48441	466	-112.179	0.50366
465.5	-2.69345	0.12486	465.5	-5.13773	0.33393	465.5	-55.1254	0.50077	465.5	-91.9256	0.48448	465.5	-112.183	0.50453
465	-4.00651	0.1255	465	-1.90098	0.33658	465	-56.2959	0.50137	465	-93.1635	0.48448	465	-112.621	0.50552
464.5	-3.58563	0.12618	464.5	-1.66216	0.33938	464.5	-57.2856	0.50202	464.5	-93.2315	0.48439	464.5	-113.242	0.50608
464	-3.0628	0.12685	464	-0.78342	0.34222	464	-57.4735	0.50261	464	-94.1492	0.48433	464	-113.929	0.50639
463.5	-3.5964	0.12762	463.5	1.01801	0.34502	463.5	-57.7921	0.50296	463.5	-94.7886	0.48424	463.5	-114.544	0.50691
463	-4.40279	0.12829	463	2.5262	0.34792	463	-57.5016	0.50323	463	-95.3449	0.48401	463	-115.071	0.50745
462.5	-2.83799	0.12891	462.5	2.39173	0.35052	462.5	-56.0052	0.50355	462.5	-95.34	0.48374	462.5	-115.397	0.50794
462	-1.25918	0.12961	462	2.56557	0.35332	462	-55.2006	0.50357	462	-94.7951	0.48338	462	-114.446	0.50825
461.5	-0.61608	0.1304	461.5	3.70981	0.35606	461.5	-54.69	0.50355	461.5	-94.3534	0.48279	461.5	-113.97	0.50853
461	0.97997	0.13112	461	2.00424	0.35893	461	-54.6809	0.50358	461	-94.3833	0.48201	461	-115.556	0.5088
460.5	0.2722	0.13195	460.5	-0.09482	0.36201	460.5	-55.2747	0.50355	460.5	-93.4949	0.48125	460.5	-115.913	0.50902
460	0.20785	0.13277	460	-0.07141	0.365	460	-55.0685	0.50341	460	-93.6647	0.48043	460	-115.143	0.50913
459.5	2.03499	0.13354	459.5	-1.20403	0.36803	459.5	-54.8683	0.50327	459.5	-93.0602	0.47956	459.5	-115.779	0.509
459	2.8792	0.1344	459	-0.93382	0.371	459	-54.425	0.50292	459	-93.3865	0.47872	459	-116.577	0.50866
458.5	3.43213	0.13537	458.5	0.84961	0.3741	458.5	-53.9723	0.50239	458.5	-92.5776	0.47781	458.5	-117.135	0.50844
458	4.65338	0.13637	458	0.10188	0.37705	458	-53.9868	0.50192	458	-92.4726	0.47679	458	-116.728	0.50815
457.5	3.7805	0.13721	457.5	1.75799	0.37971	457.5	-53.7777	0.50142	457.5	-92.3416	0.47552	457.5	-116.405	0.50769
457	3.39288	0.1381	457	1.26786	0.38232	457	-52.9548	0.5009	457	-91.9137	0.47441	457	-116.575	0.50696
456.5	3.76055	0.13892	456.5	-0.63917	0.38471	456.5	-52.4559	0.50027	456.5	-92.9122	0.47328	456.5	-115.483	0.50616
456	3.45385	0.13983	456	-0.97124	0.38712	456	-51.5597	0.49954	456	-93.102	0.47208	456	-115.559	0.50559
455.5	1.82836	0.14072	455.5	-2.02945	0.38955	455.5	-51.677	0.49882	455.5	-92.5909	0.47063	455.5	-115.343	0.50514
455	1.5059	0.14155	455	-2.82885	0.39207	455	-51.7024	0.49804	455	-92.8303	0.46899	455	-114.561	0.50448
454.5	1.01476	0.14242	454.5	-3.48252	0.39473	454.5	-52.2582	0.49714	454.5	-93.1762	0.46752	454.5	-114.635	0.50358
454	1.07278	0.14332	454	-4.50142	0.39742	454	-52.9332	0.49619	454	-93.0319	0.466	454	-114.92	0.50257
453.5	0.76711	0.14415	453.5	-4.43165	0.40019	453.5	-53.1374	0.49515	453.5	-92.8707	0.46443	453.5	-113.925	0.50148
453	0.18427	0.14516	453	-4.89576	0.40298	453	-52.7011	0.49404	453	-92.5828	0.46275	453	-115.314	0.50028
452.5	0.18603	0.14633	452.5	-2.62553	0.40584	452.5	-51.991	0.49269	452.5	-92.907	0.46084	452.5	-114.134	0.49911
452	-0.69813	0.14741	452	-4.66664	0.40876	452	-50.843	0.49106	452	-92.4902	0.45858	452	-114.571	0.49771
451.5	0.9212	0.14857	451.5	-6.56719	0.41189	451.5	-49.6485	0.48921	451.5	-93.2126	0.45613	451.5	-114.461	0.49598
451	2.45554	0.14978	451	-5.77417	0.41475	451	-49.7111	0.48739	451	-93.4579	0.45377	451	-114.534	0.49461
450.5	2.50151	0.15107	450.5	-6.28653	0.41752	450.5	-49.5398	0.48568	450.5	-93.0623	0.45142	450.5	-115.204	0.49324
450	2.55346	0.15241	450	-8.36434	0.42021	450	-49.1331	0.48386	450	-94.3511	0.44895	450	-115.367	0.49164
449.5	0.34959	0.15369	449.5	-9.7255	0.42284	449.5	-48.608	0.48204	449.5	-95.0472	0.44652	449.5	-114.628	0.48984
449	-0.93702	0.15497	449	-8.19998	0.42552	449	-48.6598	0.48004	449	-94.38	0.44405	449	-114.922	0.48807
448.5	-0.56346	0.15632	448.5	-7.42942	0.42819	448.5	-48.6832	0.47791	448.5	-94.1322	0.44132	448.5	-114.34	0.48627
448	-2.16173	0.15762	448	-9.40738	0.43075	448	-47.6432	0.47574	448	-92.5908	0.43863	448	-115.203	0.48439
447.5	-2.42195	0.15891	447.5	-11.7154	0.43322	447.5	-47.6969	0.47365	447.5	-92.5452	0.43598	447.5	-113.942	0.48226
447	-2.23605	0.16036	447	-10.8318	0.43559	447	-47.0611	0.47149	447	-92.3463	0.43335	447	-113.378	0.48026
446.5	-2.39883	0.16169	446.5	-10.4164	0.43798	446.5	-45.9535	0.46929	446.5	-91.8088	0.4306	446.5	-113.285	0.47815
446	-2.48055	0.16308	446	-11.2255	0.44055	446	-45.28	0.46668	446	-91.2941	0.42761	446	-111.859	0.47575
445.5	-2.12929	0.16448	445.5	-10.7912	0.44304	445.5	-45.4587	0.46411	445.5	-90.6299	0.42451	445.5	-111.779	0.47339
445	-4.70489	0.16609	445	-10.4029	0.4454	445	-45.7704	0.4613	445	-90.0418	0.42132	445	-110.668	0.47098
444.5	-4.77894	0.16762	444.5	-11.2604	0.44761	444.5	-46.3441	0.45854	444.5	-89.5286	0.41815	444.5	-109.466	0.46847
444	-3.09121	0.16915	444	-8.86611	0.44994	444	-46.5512	0.45576	444	-88.1344	0.41496	444	-108.502	0.46609
443.5	-1.53459	0.17068	443.5	-5.55932	0.45213	443.5	-46.6626	0.45308	443.5	-87.1941	0.41169	443.5	-106.685	0.46368
443	-0.58424	0.1723	443	-2.99892	0.45423	443	-46.3523	0.45036	443	-86.9084	0.40853	443	-105.335	0.46113
442.5	-0.31048	0.1739	442.5	-4.20087	0.45627	442.5	-45.5005	0.44756	442.5	-86.8085	0.40525	442.5	-104.785	0.4583
442	-0.62556	0.17544	442	-2.11729	0.45826	442	-45.2514	0.44449	442	-86.7747	0.40173	442	-103.052	0.45529
441.5	0.04471	0.17702	441.5	0.56977	0.46027	441.5	-44.9383	0.44155	441.5	-85.3184	0.39829	441.5	-101.214	0.45242
441	2.03063	0.17873	441	0.45317	0.46239	441	-44.9716	0.43835	441	-84.9251	0.39472	441	-100.079	0.4496
440.5	1.25475	0.18046	440.5	-0.20468	0.46431	440.5	-44.4001	0.43503	440.5	-84.338	0.39111	440.5	-98.7499	0.44659
440	1.34057	0.18222	440	1.39075	0.46607	440	-44.7107	0.43187	440	-83.9826	0.3876	440	-96.9967	0.4437
439.5	1.25543	0.18405	439.5	6.6759	0.46794	439.5	-44.7644	0.42841	439.5	-83.5235	0.38376	439.5	-95.6962	0.44043
439	2.01994	0.1859	439	6.57462	0.46976	439	-44.1736	0.42466	439	-82.0514	0.37985	439	-94.933	0.43688
438.5	0.64097	0.18779	438.5	5.87947	0.47153	438.5	-43.6428	0.42085	438.5	-80.4452	0.37578	438.5	-94.7296	0.43333
438	-0.44359	0.18971	438	4.76439	0.47314	438	-43.4195	0.41697	438	-80.7218	0.37164	438	-93.5868	0.42987
437.5	-1.98456	0.19168	437.5	6.45988	0.4745	437.5	-43.5681	0.41304	437.5	-79.9422	0.36747	437.5	-92.1628	0.42655
437	-2.91615	0.19373	437	4.59771	0.47581	437	-42.9383	0.40928	437	-79.5737	0.3635	437	-91.2702	0.42329
436.5	-3.16784	0.19571	436.5	5.16733	0.47751	436.5	-42.0503	0.40535	436.5	-80.3578	0.35927	436.5	-90.28	0.41963
436	-3.1973	0.19758	436	6.9814	0.47911	436	-42.0227	0.40127	436	-79.7856	0.35498	436	-89.7436	0.41587
435.5	-1.60089	0.19973	435.5	7.03287	0.48041	435.5	-41.1888	0.39703	435.5	-79.0813	0.35064	435.5	-88.4932	0.41188
435	-1.04178	0.20185	435	5.46719	0.48183	435	-40.6191	0.39294	435	-78.3704	0.34635	435	-88.6595	0.40781
434.5	-4.56341	0.20401	434.5	5.5981	0.48316	434.5	-40.3471	0.38887	434.5	-77.9247	0.34196	434.5	-87.3302	0.40395
434	-2.46555	0.20621	434	4.4744	0.48445	434	-39.4356	0.38465	434	-76.9716	0.33753	434	-86.1691	0.40003
433.5	-1.95543	0.20838	433.5	2.41859	0.4857	433.5	-38.842	0.3803	433.5	-75.9348	0.33301	433.5	-85.5448	0.39601
433	-1.27354	0.21067	433	2.97065	0.48673	433	-37.9317	0.37582	433	-74.941	0.32849	433	-84.1806	0.39211
432.5	-0.8559	0.21285	432.5	4.08781	0.48763	432.5	-37.6753	0.37136	432.5	-74.4885	0.32383	432.5	-83.1342	0.38812
432	-0.65962	0.21527	432	5.63119	0.4888	432	-37.4169	0.36684	432	-73.2235	0.31909	432	-82.9321	0.38397
431.5	0.59596	0.21759	431.5	2.92091	0.48985	431.5	-35.7887	0.36223	431.5	-71.823	0.31439	431.5	-81.4712	0.3798
431	1.22175	0.21994	431	-1.8893	0.49091	431	-36.1518	0.3577	431	-70.6211	0.3097	431	-80.7488	0.37571
430.5	0.7777	0.2223	430.5	-0.59282	0.49189	430.5	-35.6937	0.35314	430.5	-69.8145	0.30493	430.5	-79.1802	0.37164
430	0.86995	0.22482	430	1.62053	0.49275	430	-34.4967	0.34859	430	-68.9435	0.3002	430	-77.5673	0.36734
429.5	1.59815	0.22737	429.5	4.0477	0.49351	429.5	-33.9327	0.34405	429.5	-67.3961	0.29535	429.5	-77.3153	0.36304
429	0.25457	0.22992	429	1.97028	0.4942	429	-32.8301	0.33951	429	-67.2698	0.29047	429	-75.4518	0.35869
428.5	1.63377	0.23258	428.5	2.24115	0.4946	428.5	-31.7177	0.3349	428.5	-66.2468	0.28576	428.5	-73.7924	0.35429
428	1.99919	0.23524	428	2.16194	0.49498	428	-31.1681	0.33014	428	-64.3306	0.28094	428	-73.4537	0.35008
427.5	0.80825	0.23797	427.5	-1.18936	0.4952	427.5	-30.1911	0.32518	427.5	-63.4392	0.2759	427.5	-72.417	0.34562
427	2.76133	0.2408	427	0.45838	0.49541	427	-29.3691	0.3203	427	-62.543	0.27102	427	-71.3583	0.34119
426.5	1.95286	0.24363	426.5	0.35863	0.4956	426.5	-29.1601	0.31534	426.5	-61.2179	0.26614	426.5	-69.6576	0.33675
426	2.30181	0.24657	426	0.7349	0.49548	426	-28.6702	0.31039	426	-59.9163	0.26118	426	-69.0487	0.33233
425.5	1.72455	0.24953	425.5	4.01949	0.49546	425.5	-28.1545	0.3055	425.5	-58.9739	0.25613	425.5	-67.5621	0.32797
425	2.60665	0.25249	425	4.99756	0.49538	425	-27.5104	0.30067	425	-57.34	0.25124	425	-66.1467	0.32364
424.5	2.19874	0.25548	424.5	6.03087	0.49508	424.5	-27.2375	0.29571	424.5	-56.1073	0.24649	424.5	-65.4971	0.31905
424	0.34673	0.25858	424	4.27861	0.49473	424	-26.3922	0.29086	424	-54.7321	0.24164	424	-64.5937	0.31457
423.5	-1.41518	0.26166	423.5	6.8433	0.49423	423.5	-25.9273	0.28631	423.5	-53.9296	0.23703	423.5	-63.6869	0.31032
423	-1.08049	0.26491	423	7.831	0.49352	423	-25.1996	0.28144	423	-52.9136	0.23208	423	-61.3043	0.30578
422.5	-1.22737	0.26793	422.5	8.90816	0.49272	422.5	-24.0107	0.27649	422.5	-51.4975	0.22732	422.5	-60.4288	0.30125
422	-1.24899	0.27107	422	9.59383	0.49191	422	-23.7409	0.27157	422	-50.8729	0.22262	422	-59.5491	0.29668
421.5	-3.54586	0.27452	421.5	6.78309	0.49106	421.5	-23.6173	0.26652	421.5	-50.082	0.21791	421.5	-57.6948	0.2922
421	-3.00607	0.27784	421	5.62908	0.49028	421	-23.5354	0.26137	421	-49.5761	0.2129	421	-56.3192	0.28753
420.5	-0.59369	0.28162	420.5	6.4086	0.48942	420.5	-23.8423	0.25635	420.5	-48.4102	0.20807	420.5	-54.6503	0.28299
420	-0.93105	0.28505	420	6.60019	0.48825	420	-23.7324	0.2512	420	-47.5105	0.20306	420	-53.2197	0.27828
419.5	0.55489	0.2884	419.5	5.68127	0.48707	419.5	-22.6996	0.24637	419.5	-46.0284	0.19831	419.5	-50.8117	0.27373
419	4.36484	0.29209	419	3.79916	0.48585	419	-22.5373	0.24134	419	-44.9629	0.19341	419	-49.7965	0.26909
418.5	4.64504	0.29563	418.5	2.78192	0.4844	418.5	-22.0144	0.23656	418.5	-44.2607	0.18877	418.5	-47.3707	0.26481
418	1.27528	0.29971	418	2.17264	0.48285	418	-21.3707	0.23165	418	-43.3436	0.1843	418	-46.2267	0.26051
417.5	0.96197	0.30344	417.5	1.52068	0.48117	417.5	-20.9857	0.22673	417.5	-41.5252	0.17982	417.5	-44.9936	0.25616
417	0.52087	0.30728	417	0.66084	0.47927	417	-20.5432	0.22189	417	-39.9902	0.17524	417	-44.1203	0.2517
416.5	1.3656	0.31094	416.5	-2.36964	0.47764	416.5	-19.7149	0.21735	416.5	-39.9423	0.17086	416.5	-43.149	0.24739
416	-2.03075	0.31463	416	-1.49944	0.47599	416	-19.2427	0.21264	416	-39.2198	0.16627	416	-41.6722	0.24306
415.5	-1.22633	0.31841	415.5	-2.59449	0.47423	415.5	-18.7402	0.20801	415.5	-38.2653	0.1621	415.5	-41.0508	0.23896
415	-0.35545	0.32226	415	-5.76129	0.47228	415	-18.2814	0.20317	415	-37.2571	0.15784	415	-39.0774	0.23478
414.5	-0.05368	0.32596	414.5	-6.97052	0.47028	414.5	-18.4654	0.19843	414.5	-36.8692	0.15351	414.5	-37.051	0.2306
414	-4.50074	0.32982	414	-6.38166	0.46808	414	-17.9016	0.19407	414	-35.8943	0.1493	414	-36.8345	0.22659
413.5	-6.66562	0.33354	413.5	-6.74116	0.46554	413.5	-17.6089	0.18945	413.5	-34.1928	0.14499	413.5	-35.8704	0.22247
413	-4.89394	0.33761	413	-3.88335	0.46306	413	-17.3479	0.18488	413	-33.282	0.14071	413	-34.5749	0.21831
412.5	-6.27767	0.34167	412.5	-3.93693	0.46035	412.5	-16.6002	0.18037	412.5	-31.3049	0.13661	412.5	-33.6809	0.2142
412	-5.89898	0.34567	412	-3.80678	0.45752	412	-15.9073	0.17589	412	-30.5446	0.13249	412	-33.9094	0.21021
411.5	-5.77256	0.34966	411.5	-3.66634	0.45475	411.5	-15.3726	0.17151	411.5	-29.5263	0.12848	411.5	-33.0782	0.20622
411	-0.58892	0.35346	411	-2.05433	0.45209	411	-15.3054	0.16734	411	-28.6453	0.12464	411	-32.4137	0.20243
410.5	-0.32998	0.35743	410.5	0.71375	0.44906	410.5	-14.4514	0.16295	410.5	-27.5849	0.12066	410.5	-31.3663	0.19851
410	-0.76078	0.36114	410	-0.42888	0.44592	410	-14.0698	0.15866	410	-26.3189	0.11674	410	-31.469	0.19462
409.5	1.85143	0.36513	409.5	-1.50405	0.44305	409.5	-13.8039	0.1547	409.5	-26.1249	0.11296	409.5	-29.7647	0.19106
409	3.37103	0.36901	409	-1.29411	0.44014	409	-13.2596	0.15063	409	-25.2024	0.10913	409	-27.7812	0.18719
408.5	3.32939	0.37273	408.5	-1.61117	0.43706	408.5	-13.0457	0.14655	408.5	-24.2667	0.10552	408.5	-27.3216	0.18348
408	0.53937	0.37667	408	-1.64574	0.43348	408	-12.9077	0.14254	408	-22.8802	0.10201	408	-26.7511	0.18009
407.5	2.04601	0.38054	407.5	-1.78849	0.42982	407.5	-12.2408	0.1386	407.5	-21.6767	0.09845	407.5	-25.5873	0.17652
407	4.42273	0.38432	407	-0.86093	0.42596	407	-12.0301	0.13457	407	-21.1478	0.09472	407	-23.6373	0.17278
406.5	0.77394	0.38824	406.5	1.26638	0.4222	406.5	-11.362	0.13087	406.5	-20.2619	0.09128	406.5	-23.706	0.16922
406	-1.24902	0.39215	406	1.27173	0.41846	406	-10.6099	0.12726	406	-19.5384	0.08794	406	-23.3423	0.16578
405.5	1.4402	0.39605	405.5	-0.39617	0.41469	405.5	-10.2847	0.12337	405.5	-18.6729	0.08453	405.5	-22.6419	0.16238
405	1.70868	0.39971	405	-0.72068	0.41093	405	-9.64782	0.11974	405	-17.8003	0.08142	405	-22.1591	0.15919
404.5	-0.13607	0.40356	404.5	-1.14613	0.40689	404.5	-9.02984	0.11623	404.5	-16.9525	0.07836	404.5	-21.2823	0.15608
404	-0.40113	0.40741	404	-0.22916	0.40292	404	-8.68321	0.11287	404	-16.566	0.07537	404	-19.7363	0.15307
403.5	2.06306	0.41123	403.5	0.62013	0.3992	403.5	-7.97394	0.10968	403.5	-15.9201	0.07256	403.5	-18.4501	0.15022
403	0.97394	0.41506	403	2.41368	0.39511	403	-7.37443	0.10646	403	-14.9476	0.06964	403	-17.3887	0.14724
402.5	1.08797	0.41867	402.5	1.24935	0.39091	402.5	-7.18123	0.10324	402.5	-14.3578	0.06686	402.5	-16.6005	0.14432
402	0.50373	0.42223	402	1.02441	0.38699	402	-6.65251	0.10034	402	-13.9974	0.06421	402	-15.6514	0.14161
401.5	3.84432	0.42596	401.5	0.38948	0.38262	401.5	-6.31992	0.09719	401.5	-13.3323	0.0614	401.5	-14.8658	0.13873
401	3.17283	0.42964	401	0.27356	0.3782	401	-6.11471	0.09412	401	-12.2444	0.05874	401	-14.7902	0.13589
400.5	5.44089	0.43324	400.5	-0.90848	0.37373	400.5	-5.46543	0.0911	400.5	-11.5115	0.05614	400.5	-13.8812	0.13316
400	5.64942	0.43712	400	-0.14651	0.36938	400	-4.70685	0.08816	400	-10.9104	0.05359	400	-12.6782	0.13042
399.5	4.53387	0.44103	399.5	-0.05064	0.36514	399.5	-4.50473	0.08553	399.5	-10.6881	0.05127	399.5	-11.6582	0.12793
399	5.02699	0.44493	399	-1.30973	0.36072	399	-4.01028	0.08288	399	-9.44933	0.04894	399	-11.2034	0.12539
398.5	6.47021	0.44885	398.5	0.32955	0.35636	398.5	-3.85504	0.0803	398.5	-8.86609	0.04681	398.5	-10.9797	0.12314
398	4.61759	0.45278	398	0.84736	0.35202	398	-3.328	0.07783	398	-8.40093	0.04475	398	-10.1137	0.12095
397.5	3.21927	0.45636	397.5	0.8104	0.34784	397.5	-2.88535	0.07558	397.5	-7.7249	0.0429	397.5	-9.11524	0.11884
397	1.43829	0.45981	397	2.04911	0.34336	397	-2.77131	0.07328	397	-7.35725	0.04092	397	-8.28728	0.11668
396.5	1.00291	0.46359	396.5	1.94825	0.33898	396.5	-2.57756	0.07098	396.5	-6.92389	0.03901	396.5	-7.22249	0.11453
396	1.9914	0.46718	396	0.88878	0.33464	396	-2.62966	0.06878	396	-6.58793	0.03727	396	-7.00285	0.11242
395.5	-0.25336	0.47093	395.5	-0.42484	0.33016	395.5	-2.51237	0.06669	395.5	-6.04145	0.03552	395.5	-6.95956	0.11046
395	1.57645	0.47446	395	-0.35517	0.32567	395	-2.67276	0.06464	395	-5.61296	0.03388	395	-6.76309	0.10849
394.5	2.02909	0.4779	394.5	-1.68111	0.3211	394.5	-2.32723	0.06263	394.5	-5.09752	0.03219	394.5	-6.21874	0.10654
394	0.53789	0.48162	394	-0.8124	0.31706	394	-2.15107	0.06084	394	-4.88927	0.03078	394	-5.54163	0.10481
393.5	0.26239	0.48515	393.5	1.06149	0.31273	393.5	-2.10274	0.05902	393.5	-4.35401	0.02935	393.5	-5.9809	0.10298
393	3.43799	0.48833	393	-0.37047	0.30826	393	-1.456	0.05726	393	-4.47827	0.028	393	-5.79538	0.10121
392.5	1.01883	0.49142	392.5	-0.09245	0.30394	392.5	-1.32838	0.05571	392.5	-4.23988	0.0267	392.5	-5.69498	0.09952
392	4.43308	0.49426	392	1.44799	0.29944	392	-1.30952	0.05411	392	-4.29044	0.0254	392	-5.38433	0.09782
391.5	3.8413	0.49709	391.5	1.39053	0.29518	391.5	-1.43316	0.05257	391.5	-4.06051	0.02417	391.5	-4.82689	0.0963
391	8.39727	0.49976	391	2.23725	0.29067	391	-1.42649	0.05104	391	-3.65525	0.02297	391	-4.36463	0.09471
390.5	13.345	0.50237	390.5	2.6685	0.28619	390.5	-1.38351	0.04951	390.5	-3.57375	0.02188	390.5	-3.84361	0.09305
390	13.7815	0.50471	390	0.35207	0.28196	390	-1.11256	0.04818	390	-3.3271	0.02085	390	-3.55727	0.09162
389.5	15.1483	0.50672	389.5	-0.63552	0.27753	389.5	-1.34298	0.04678	389.5	-3.14834	0.01983	389.5	-3.82245	0.09005
389	15.7099	0.50853	389	0.20895	0.27309	389	-1.53003	0.04542	389	-3.14492	0.01878	389	-3.5551	0.08854
388.5	16.1212	0.51043	388.5	0.32729	0.26856	388.5	-1.2174	0.04409	388.5	-2.90146	0.01784	388.5	-3.80774	0.08692
388	9.99688	0.51221	388	1.94371	0.26414	388	-0.87766	0.04282	388	-2.79166	0.01688	388	-3.75815	0.08544
387.5	10.1029	0.51365	387.5	2.86625	0.25977	387.5	-0.70349	0.04166	387.5	-2.45462	0.01603	387.5	-3.27121	0.0841
387	10.9191	0.51449	387	2.86345	0.25555	387	-0.49127	0.04058	387	-2.10481	0.01523	387	-3.18704	0.08264
386.5	8.26034	0.51552	386.5	1.46887	0.25132	386.5	-0.66015	0.0395	386.5	-2.00751	0.0145	386.5	-2.81739	0.0812
386	7.11146	0.5161	386	0.52467	0.24695	386	-0.64412	0.0384	386	-1.85809	0.01384	386	-2.51808	0.07988
385.5	3.00718	0.51641	385.5	2.20904	0.24259	385.5	-0.83606	0.03739	385.5	-1.47123	0.01314	385.5	-1.54582	0.07861
385	2.03572	0.51669	385	2.98046	0.23856	385	-0.71627	0.03644	385	-1.22373	0.01253	385	-1.07582	0.07736
384.5	0.53025	0.51677	384.5	5.71573	0.23437	384.5	-0.87348	0.03553	384.5	-0.96692	0.01197	384.5	-0.47544	0.07612
384	-1.99471	0.51647	384	3.98207	0.23022	384	-0.77403	0.03464	384	-0.98592	0.01149	384	-0.44166	0.07494
383.5	-5.62827	0.51601	383.5	2.74886	0.22611	383.5	-0.71556	0.0338	383.5	-0.77338	0.01099	383.5	-0.48346	0.07371
383	-4.97948	0.51534	383	2.10991	0.22239	383	-0.60367	0.0331	383	-0.6539	0.01055	383	-0.50697	0.07257
382.5	-4.313	0.51461	382.5	1.87615	0.21836	382.5	-0.39377	0.03229	382.5	-0.49566	0.01011	382.5	-0.57455	0.07139
382	-3.58582	0.51344	382	1.90143	0.21445	382	-0.37008	0.03155	382	-0.45352	0.00967	382	-0.22471	0.07022
381.5	-1.98105	0.51191	381.5	2.21507	0.21057	381.5	-0.26275	0.03087	381.5	-0.37176	0.00926	381.5	-0.07289	0.06908
381	-1.88838	0.51033	381	2.27323	0.20669	381	-0.14392	0.03019	381	-0.34738	0.00891	381	0.51133	0.06792
380.5	0.85257	0.50852	380.5	2.25452	0.2028	380.5	-0.06842	0.02954	380.5	-0.08404	0.00858	380.5	0.49579	0.06688
380	0.41344	0.50639	380	3.45975	0.19906	380	-0.32736	0.02896	380	0.029	0.00831	380	0.95803	0.06583
379.5	-0.52684	0.50393	379.5	2.16296	0.19536	379.5	-0.32155	0.02845	379.5	0.09769	0.00802	379.5	1.00031	0.06478
379	4.03868	0.50153	379	2.26639	0.19172	379	-0.4019	0.02786	379	-0.02564	0.00775	379	1.02381	0.06369
378.5	3.94481	0.49855	378.5	2.01523	0.18812	378.5	-0.15582	0.0273	378.5	-0.20956	0.00755	378.5	1.2818	0.06263
378	6.40537	0.49546	378	2.24874	0.18446	378	0.07841	0.0267	378	-0.19715	0.00735	378	0.988	0.06162
377.5	3.89222	0.49194	377.5	2.10059	0.18075	377.5	0.20806	0.02624	377.5	-0.25235	0.00714	377.5	0.28615	0.06058
377	2.47924	0.48855	377	0.91249	0.17727	377	0.01781	0.02571	377	-0.19753	0.00696	377	0.19443	0.05947
376.5	5.02547	0.48451	376.5	1.46706	0.17382	376.5	0.01738	0.02523	376.5	-0.14175	0.00682	376.5	0.0833	0.05847
376	1.55005	0.48063	376	-0.94792	0.17026	376	0.04852	0.02477	376	-0.23655	0.00661	376	-0.30993	0.05738
375.5	0.12852	0.47624	375.5	1.36286	0.1669	375.5	0.0943	0.02428	375.5	-0.27096	0.00645	375.5	-0.23159	0.05626
375	1.07067	0.47177	375	1.52208	0.16334	375	0.05524	0.02377	375	-0.2689	0.00635	375	0.19843	0.0552
374.5	1.51431	0.46704	374.5	1.44756	0.15997	374.5	-0.11817	0.02328	374.5	-0.29774	0.00617	374.5	0.01637	0.05423
374	-0.93538	0.46192	374	1.94543	0.15677	374	-0.02837	0.02284	374	-0.13928	0.00618	374	-0.16581	0.05321
373.5	-2.02731	0.45675	373.5	0.55157	0.15351	373.5	-0.20662	0.02236	373.5	-0.11421	0.00618	373.5	-0.42564	0.05228
373	0.16284	0.45144	373	0.54047	0.15012	373	-0.32053	0.02189	373	-0.10678	0.0061	373	-0.62364	0.05123
372.5	0.10666	0.44591	372.5	1.01407	0.14697	372.5	-0.26828	0.0215	372.5	-0.04525	0.00607	372.5	-0.83469	0.05023
372	2.12049	0.43999	372	0.57105	0.14393	372	-0.31328	0.0211	372	-0.2211	0.00598	372	-0.97052	0.04933
371.5	-2.03876	0.43408	371.5	0.75334	0.14087	371.5	-0.24957	0.02073	371.5	-0.11198	0.0061	371.5	-1.02856	0.04838
371	2.66648	0.4281	371	0.63659	0.13777	371	-0.26315	0.02034	371	-0.11935	0.00616	371	-1.1582	0.04752
370.5	2.41039	0.42181	370.5	-0.11201	0.13483	370.5	-0.20652	0.01996	370.5	-0.1789	0.00614	370.5	-1.12481	0.04668
370	3.95093	0.41533	370	1.22676	0.13186	370	-0.25524	0.01959	370	-0.12466	0.00619	370	-0.63891	0.0458
369.5	5.05551	0.40887	369.5	1.75191	0.12907	369.5	-0.20859	0.01922	369.5	-0.2133	0.00625	369.5	-0.77899	0.04496
369	2.98685	0.40205	369	0.08958	0.12635	369	-0.09069	0.01896	369	-0.23236	0.00644	369	-0.79607	0.0442
368.5	6.95725	0.39524	368.5	0.24995	0.12379	368.5	0.04965	0.01868	368.5	-0.21488	0.0066	368.5	-1.12146	0.04354
368	5.9033	0.3883	368	0.74129	0.12125	368	0.16134	0.01848	368	-0.16934	0.00685	368	-0.59809	0.04305
367.5	8.03846	0.38128	367.5	0.68666	0.11889	367.5	0.10249	0.01835	367.5	-0.19525	0.00725	367.5	-0.59708	0.04263
367	7.38557	0.37435	367	0.27195	0.11675	367	0.14399	0.01845	367	-0.1812	0.00777	367	-0.73451	0.04248
366.5	4.96344	0.36748	366.5	-0.10914	0.11497	366.5	0.20956	0.01852	366.5	-0.31873	0.00837	366.5	-0.76174	0.04245
366	6.49439	0.36073	366	-0.41331	0.11343	366	0.426	0.01882	366	-0.21833	0.00918	366	-1.07608	0.04264
365.5	3.47484	0.35435	365.5	-0.46966	0.11233	365.5	0.41397	0.01926	365.5	-0.21573	0.01021	365.5	-1.08614	0.04321
365	3.72425	0.34841	365	-0.61148	0.11172	365	0.66308	0.01994	365	-0.34799	0.01135	365	-0.62302	0.04422
364.5	4.30082	0.34273	364.5	-1.52481	0.11169	364.5	0.69506	0.0209	364.5	-0.26775	0.01288	364.5	-0.37623	0.04575
364	1.77262	0.33836	364	-0.76043	0.11255	364	0.82153	0.02231	364	-0.05408	0.01501	364	0.13744	0.04806
363.5	3.17956	0.33488	363.5	-1.62377	0.11416	363.5	0.84759	0.02398	363.5	0.49317	0.0175	363.5	0.08578	0.05105
363	1.32508	0.33317	363	-2.87586	0.11708	363	0.7027	0.02633	363	0.39533	0.02083	363	-0.13212	0.05522
362.5	1.63188	0.33349	362.5	-1.90136	0.12126	362.5	0.60806	0.02914	362.5	0.16838	0.02479	362.5	-0.39379	0.0604
362	2.28234	0.3363	362	-2.41478	0.12745	362	0.62771	0.03291	362	0.05169	0.03011	362	-1.12534	0.06749
361.5	0.55229	0.34205	361.5	-2.98433	0.13573	361.5	0.56115	0.0376	361.5	0.05513	0.03681	361.5	-0.67315	0.07651
361	-1.45092	0.35185	361	-1.45648	0.14649	361	1.06578	0.04337	361	0.69707	0.04506	361	0.1536	0.08778
360.5	-1.51814	0.36665	360.5	-0.97332	0.15952	360.5	1.10008	0.05001	360.5	0.70757	0.05463	360.5	-1.04451	0.10082
360	1.30566	0.38709	360	-1.31416	0.17659	360	1.20114	0.05843	360	0.84142	0.06683	360	-0.85796	0.11749

## Sheet: Fig 2d
D-TPEHis			L-TPEHis
Wavelength	CPL	DC	Wavelength	CPL	DC
660	1.75179	0.01577	660	-0.96591	0.0054
659	1.74481	0.01601	659.5	-0.92835	0.00555
658	1.63806	0.01627	659	-0.73193	0.00559
657	1.37212	0.01654	658.5	-0.77829	0.00573
656	1.13759	0.01683	658	-0.63727	0.00577
655	1.27092	0.01713	657.5	-0.48367	0.00586
654	1.43074	0.01744	657	-0.19107	0.00606
653	1.30933	0.01776	656.5	-0.14553	0.00611
652	1.0752	0.01808	656	0.0307	0.00624
651	1.01375	0.01844	655.5	-0.01488	0.00626
650	0.92984	0.01879	655	0.00335	0.00646
649	0.82678	0.01914	654.5	-0.02635	0.00648
648	0.79761	0.01952	654	-0.17656	0.00656
647	0.91512	0.01989	653.5	-0.12448	0.00672
646	1.04758	0.02026	653	-0.27122	0.00678
645	1.09988	0.02064	652.5	-0.36074	0.00697
644	1.33727	0.02104	652	-0.2488	0.00702
643	1.61278	0.02146	651.5	-0.39304	0.00719
642	2.14218	0.02187	651	-0.3902	0.00726
641	2.33167	0.02229	650.5	-0.46498	0.00737
640	2.23601	0.02272	650	-0.49711	0.00753
639	2.11612	0.02314	649.5	-0.60203	0.0076
638	1.90579	0.0236	649	-0.85021	0.00775
637	1.90111	0.02405	648.5	-0.73568	0.00783
636	1.96243	0.02452	648	-0.82757	0.00801
635	1.76117	0.02498	647.5	-0.75497	0.00802
634	1.34564	0.02544	647	-0.8772	0.00816
633	1.16945	0.0259	646.5	-0.89419	0.00833
632	1.40768	0.02637	646	-0.76171	0.00844
631	1.66637	0.02683	645.5	-0.85072	0.00854
630	1.9523	0.02727	645	-0.68277	0.00865
629	2.19353	0.02775	644.5	-0.81705	0.00879
628	2.45413	0.02819	644	-0.7419	0.00888
627	2.72514	0.02862	643.5	-0.83684	0.009
626	2.92294	0.02902	643	-0.87711	0.00915
625	3.08473	0.02946	642.5	-0.86904	0.00931
624	3.14479	0.02988	642	-1.12081	0.00944
623	2.99297	0.0303	641.5	-0.80211	0.00959
622	3.11548	0.03074	641	-0.74854	0.00975
621	2.81926	0.03118	640.5	-0.91035	0.00981
620	2.53305	0.03163	640	-1.1399	0.00999
619	2.93869	0.0321	639.5	-1.35418	0.01007
618	3.06612	0.03262	639	-1.45125	0.01029
617	3.19142	0.03312	638.5	-1.46486	0.01043
616	3.22014	0.03367	638	-1.49976	0.01058
615	3.269	0.03427	637.5	-1.53973	0.01074
614	3.04861	0.03484	637	-1.49562	0.01095
613	3.17668	0.0355	636.5	-1.65251	0.01115
612	3.68617	0.03616	636	-1.4079	0.0113
611	3.49992	0.03688	635.5	-1.38622	0.01151
610	3.02998	0.03763	635	-1.38928	0.01162
609	2.68477	0.03841	634.5	-1.36421	0.01177
608	2.63626	0.0393	634	-1.35458	0.01192
607	2.98424	0.04019	633.5	-1.48794	0.01211
606	3.5529	0.0411	633	-1.90481	0.0123
605	4.00482	0.04205	632.5	-1.91402	0.01247
604	4.18073	0.04308	632	-1.80436	0.01272
603	4.36934	0.0441	631.5	-1.76568	0.01287
602	4.79031	0.04522	631	-1.61804	0.01309
601	5.08223	0.04636	630.5	-1.54981	0.0133
600	5.35779	0.0475	630	-1.62462	0.01344
599	5.40181	0.0487	629.5	-1.66605	0.01366
598	5.00478	0.04993	629	-1.67989	0.0139
597	5.02245	0.05123	628.5	-1.89049	0.01406
596	5.10941	0.05252	628	-1.88107	0.01424
595	5.26688	0.05387	627.5	-2.13398	0.0144
594	5.23401	0.05521	627	-2.25786	0.01467
593	5.21626	0.05656	626.5	-2.15695	0.0149
592	5.13878	0.05794	626	-2.20819	0.01509
591	5.45522	0.05929	625.5	-2.33717	0.01535
590	6.10663	0.06075	625	-2.28974	0.01552
589	6.5885	0.06217	624.5	-2.32688	0.01576
588	7.01904	0.06366	624	-2.34226	0.01599
587	7.01237	0.06515	623.5	-2.35726	0.01628
586	6.62109	0.06675	623	-2.58249	0.01654
585	6.7309	0.06833	622.5	-2.48017	0.01682
584	7.20433	0.06994	622	-2.68767	0.01703
583	7.81464	0.07167	621.5	-2.75279	0.01723
582	8.01328	0.07336	621	-2.81822	0.0175
581	8.48018	0.07514	620.5	-2.6672	0.01771
580	8.95813	0.07693	620	-2.61383	0.01797
579	9.31384	0.07879	619.5	-2.68257	0.01823
578	9.98425	0.08063	619	-2.75356	0.0185
577	10.7931	0.08254	618.5	-2.82494	0.01871
576	11.0173	0.0845	618	-2.98443	0.01898
575	10.8128	0.08643	617.5	-2.86449	0.01927
574	10.4004	0.08839	617	-2.93203	0.01949
573	10.8624	0.09038	616.5	-2.79646	0.01981
572	10.8913	0.09236	616	-2.67257	0.02008
571	10.9578	0.09439	615.5	-2.90698	0.02034
570	11.3723	0.09639	615	-2.95535	0.02061
569	11.4897	0.0984	614.5	-2.9149	0.02087
568	11.8328	0.10046	614	-3.21224	0.0212
567	12.6767	0.10255	613.5	-3.05977	0.02151
566	13.4836	0.10481	613	-2.96323	0.02184
565	13.8434	0.10703	612.5	-2.8754	0.02217
564	13.633	0.10934	612	-2.90049	0.02248
563	13.3664	0.11167	611.5	-3.22761	0.0228
562	13.0272	0.11407	611	-3.38557	0.0231
561	13.0512	0.11659	610.5	-3.3572	0.0234
560	13.4988	0.11923	610	-3.75464	0.02378
559	13.9914	0.12196	609.5	-3.66487	0.02419
558	14.4244	0.12471	609	-3.61205	0.02449
557	14.6142	0.12752	608.5	-3.52662	0.0249
556	14.2548	0.13045	608	-3.82591	0.02522
555	14.7904	0.13354	607.5	-4.03222	0.02559
554	15.3092	0.1367	607	-3.81795	0.02598
553	15.4313	0.13992	606.5	-3.97241	0.0264
552	15.9009	0.14321	606	-4.02174	0.02678
551	16.0214	0.14653	605.5	-3.95654	0.02716
550	16.1395	0.14997	605	-3.75136	0.02753
549	15.8082	0.15348	604.5	-3.75135	0.02792
548	17.0259	0.15698	604	-4.01373	0.02829
547	17.9882	0.16054	603.5	-4.03023	0.02871
546	18.3849	0.16411	603	-4.09123	0.02919
545	19.6081	0.16783	602.5	-4.09431	0.02958
544	20.0626	0.17155	602	-3.84997	0.03
543	20.289	0.17533	601.5	-3.98618	0.03045
542	20.5963	0.17921	601	-3.9467	0.03087
541	21.5891	0.18305	600.5	-4.08769	0.03133
540	22.2836	0.1869	600	-4.57745	0.03174
539	23.2971	0.19076	599.5	-4.91068	0.03217
538	24.3748	0.19474	599	-4.96796	0.03264
537	24.8724	0.1987	598.5	-4.8093	0.03304
536	26.1356	0.20265	598	-4.32813	0.0335
535	26.9257	0.20673	597.5	-4.7511	0.03405
534	28.0908	0.21081	597	-5.1285	0.03452
533	29.4722	0.21492	596.5	-5.17418	0.03501
532	30.5681	0.21903	596	-5.39526	0.03554
531	30.3748	0.22339	595.5	-5.56313	0.03603
530	31.1487	0.22767	595	-5.70583	0.03657
529	31.4799	0.23213	594.5	-5.91584	0.03713
528	31.6632	0.23657	594	-6.10871	0.03766
527	32.0806	0.24121	593.5	-6.38692	0.03817
526	32.7278	0.24581	593	-6.26748	0.03867
525	33.1584	0.25045	592.5	-6.35648	0.03925
524	33.9497	0.25523	592	-6.3729	0.03984
523	34.638	0.26008	591.5	-6.12891	0.04043
522	33.8024	0.26499	591	-5.5445	0.04105
521	34.1797	0.27001	590.5	-5.89696	0.04157
520	36.433	0.27507	590	-6.22452	0.04211
519	38.3274	0.28026	589.5	-6.31877	0.04268
518	39.739	0.28541	589	-6.29641	0.04326
517	41.7967	0.29082	588.5	-6.35274	0.04381
516	42.5008	0.29617	588	-6.32462	0.04433
515	43.4772	0.30152	587.5	-6.61341	0.04498
514	45.3948	0.30691	587	-6.5047	0.04559
513	47.9813	0.31222	586.5	-6.4929	0.0462
512	48.5048	0.31754	586	-6.78393	0.04684
511	49.5741	0.32266	585.5	-6.34267	0.04743
510	50.8124	0.32779	585	-6.57717	0.04808
509	51.4819	0.33285	584.5	-6.76372	0.04879
508	52.7018	0.33793	584	-6.96446	0.04944
507	53.4659	0.34273	583.5	-7.02079	0.05016
506	56.195	0.34758	583	-7.74529	0.05084
505	57.9446	0.3524	582.5	-8.04935	0.05154
504	60.2484	0.35731	582	-8.48908	0.05226
503	60.1668	0.36229	581.5	-8.88442	0.05306
502	60.4187	0.36727	581	-8.75374	0.05378
501	61.4307	0.37214	580.5	-9.48355	0.05459
500	62.0194	0.37712	580	-9.6743	0.05532
499	63.5056	0.38213	579.5	-9.91326	0.0561
498	63.7809	0.38718	579	-9.83263	0.05676
497	64.9503	0.3923	578.5	-10.1842	0.05754
496	66.2813	0.39733	578	-10.287	0.05831
495	67.3849	0.40227	577.5	-10.6556	0.0591
494	70.2146	0.40704	577	-10.7385	0.05995
493	72.0592	0.41195	576.5	-11.4206	0.06076
492	73.1693	0.41681	576	-10.9564	0.0616
491	74.8731	0.42147	575.5	-11.5112	0.06237
490	77.0235	0.42615	575	-11.4266	0.06322
489	77.7501	0.43065	574.5	-11.7638	0.06411
488	77.142	0.43508	574	-11.6404	0.06503
487	79.1113	0.43939	573.5	-11.6744	0.06584
486	80.9188	0.44378	573	-11.3743	0.06687
485	82.9245	0.44802	572.5	-11.7691	0.06777
484	85.1492	0.45194	572	-11.7538	0.06877
483	87.7388	0.45583	571.5	-11.7706	0.06974
482	89.9694	0.4596	571	-12.0124	0.07077
481	92.7545	0.46333	570.5	-12.2588	0.07176
480	95.369	0.46675	570	-12.7712	0.07281
479	96.5217	0.47009	569.5	-12.8239	0.07382
478	98.1358	0.47319	569	-13.0785	0.07481
477	97.3297	0.47602	568.5	-12.807	0.07585
476	98.2198	0.47874	568	-12.3863	0.07686
475	98.5961	0.48129	567.5	-12.6192	0.07788
474	98.0666	0.48369	567	-12.6899	0.07896
473	97.5416	0.48581	566.5	-12.8156	0.08006
472	99.1309	0.48767	566	-13.1113	0.08112
471	100.86	0.48934	565.5	-13.704	0.08219
470	102.71	0.49071	565	-14.2914	0.08321
469	103.888	0.49202	564.5	-14.3266	0.08428
468	105.345	0.49294	564	-14.1448	0.08543
467	106.445	0.49359	563.5	-14.3179	0.0864
466	106.584	0.49401	563	-15.129	0.08757
465	106.56	0.49433	562.5	-15.6818	0.08865
464	106.155	0.49436	562	-15.507	0.08988
463	106.529	0.49421	561.5	-15.6164	0.09105
462	107.038	0.49389	561	-15.8967	0.09224
461	108.485	0.49325	560.5	-15.7683	0.09343
460	110.061	0.49233	560	-16.3472	0.09459
459	111.051	0.49127	559.5	-17.0083	0.09585
458	113.716	0.48978	559	-17.4685	0.09712
457	115.444	0.48794	558.5	-18.0706	0.09831
456	116.687	0.48562	558	-18.4785	0.09973
455	116	0.48323	557.5	-18.7607	0.10103
454	115.176	0.48025	557	-19.0628	0.10234
453	114.96	0.47685	556.5	-18.8928	0.10367
452	114.973	0.47313	556	-19.3862	0.10499
451	115.48	0.46904	555.5	-19.7957	0.10633
450	114.59	0.46445	555	-19.9587	0.10792
449	113.181	0.45956	554.5	-19.8202	0.10932
448	113.656	0.45426	554	-20.4818	0.11074
447	113.885	0.44865	553.5	-20.6432	0.11216
446	112.982	0.44275	553	-20.7594	0.11347
445	111.817	0.43668	552.5	-21.3805	0.11485
444	109.672	0.43045	552	-22.5145	0.11622
443	108.065	0.42386	551.5	-22.4072	0.11766
442	107.177	0.41698	551	-23.023	0.1192
441	105.011	0.40975	550.5	-22.6536	0.12067
440	103.395	0.40219	550	-22.3417	0.1221
439	102.508	0.39426	549.5	-22.6282	0.12359
438	101.951	0.38591	549	-22.8733	0.12514
437	100.595	0.37723	548.5	-23.3536	0.12666
436	99.1302	0.36812	548	-23.1282	0.12829
435	97.7894	0.35871	547.5	-23.483	0.12979
434	95.5553	0.34911	547	-23.5657	0.13129
433	94.3437	0.33938	546.5	-23.6662	0.13283
432	93.5353	0.32953	546	-23.9523	0.13438
431	91.0999	0.31965	545.5	-23.8255	0.13595
430	88.0249	0.30961	545	-24.2652	0.13768
429	85.7379	0.29926	544.5	-24.5937	0.13942
428	83.1284	0.28875	544	-24.9187	0.14119
427	79.8866	0.27829	543.5	-24.3552	0.14299
426	76.5976	0.26772	543	-24.7936	0.14481
425	73.3452	0.2571	542.5	-25.4898	0.14656
424	69.3099	0.24654	542	-26.5311	0.14841
423	65.8485	0.23619	541.5	-28.0206	0.15022
422	63.9094	0.22602	541	-28.5878	0.15215
421	61.2312	0.21603	540.5	-29.0144	0.15393
420	58.912	0.2063	540	-29.7723	0.1557
419	56.2077	0.19663	539.5	-30.113	0.1577
418	53.6848	0.18718	539	-30.7567	0.15963
417	50.8385	0.1779	538.5	-31.5377	0.16155
416	48.7776	0.16883	538	-31.4605	0.16357
415	46.1337	0.1599	537.5	-32.3346	0.16549
414	43.6266	0.15119	537	-33.5058	0.16739
413	41.0561	0.14259	536.5	-34.1634	0.16936
412	38.2136	0.13414	536	-34.6846	0.17137
411	35.4873	0.126	535.5	-35.6061	0.17337
410	33.9263	0.1181	535	-35.9872	0.17536
409	32.6464	0.11037	534.5	-36.7786	0.17732
408	30.7348	0.1029	534	-37.1797	0.17937
407	29.4666	0.09563	533.5	-37.4667	0.18136
406	28.0812	0.08866	533	-36.4426	0.18353
405	25.7714	0.08199	532.5	-36.5071	0.18565
404	23.6271	0.07566	532	-37.2076	0.18786
403	22.239	0.06964	531.5	-37.449	0.18999
402	20.3496	0.06389	531	-38.1543	0.19221
401	18.0235	0.05839	530.5	-38.5984	0.19453
400	15.9281	0.05311	530	-38.5881	0.19671
399	14.2594	0.04797	529.5	-38.5959	0.19883
398	12.0744	0.04309	529	-39.1961	0.20101
397	10.8047	0.03856	528.5	-38.6042	0.20336
396	9.91879	0.03441	528	-38.8824	0.20566
395	8.69792	0.03064	527.5	-39.3665	0.20793
394	7.25609	0.02723	527	-39.6833	0.21015
393	6.33665	0.02423	526.5	-41.2008	0.2125
392	5.68272	0.0217	526	-41.5022	0.21474
391	4.98531	0.01961	525.5	-41.2226	0.21708
390	4.25603	0.01786	525	-42.2309	0.21942
389	3.72069	0.01634	524.5	-43.734	0.22174
388	3.1579	0.01499	524	-43.7085	0.22412
387	2.90485	0.01378	523.5	-43.4836	0.2265
386	2.80353	0.01271	523	-43.8722	0.22887
385	2.59164	0.01178	522.5	-44.4866	0.23146
384	2.22575	0.01097	522	-46.0309	0.23369
383	1.95686	0.01026	521.5	-46.9428	0.23613
382	1.90695	0.00968	521	-46.7311	0.23857
381	1.85281	0.00918	520.5	-47.7366	0.24105
380	1.71257	0.00877	520	-48.6477	0.24359
379	1.59213	0.00842	519.5	-49.2567	0.24605
378	1.54788	0.00813	519	-49.9548	0.24877
377	1.36432	0.00789	518.5	-51.0213	0.25123
376	1.27293	0.0077	518	-51.4755	0.25381
375	1.26347	0.00757	517.5	-51.8236	0.25644
374	1.16437	0.00748	517	-52.2319	0.2591
373	1.1451	0.00745	516.5	-51.9437	0.26171
372	1.15878	0.0075	516	-53.0033	0.26422
371	1.19313	0.00763	515.5	-54.3725	0.26669
370	1.30649	0.00788	515	-55.1479	0.26928
369	1.33797	0.00829	514.5	-55.8234	0.27194
368	1.38806	0.00886	514	-56.4991	0.27452
367	1.41666	0.00968	513.5	-56.7905	0.2772
366	1.56821	0.01081	513	-57.7677	0.27986
365	1.67104	0.01242	512.5	-58.3844	0.28264
364	1.77846	0.01464	512	-59.0136	0.28525
363	1.73679	0.01762	511.5	-60.1253	0.2881
362	1.54161	0.02165	511	-58.5442	0.29093
361	1.44418	0.02703	510.5	-60.1336	0.29354
360	1.51567	0.03421	510	-60.1959	0.29651
359	1.11061	0.04353	509.5	-60.4971	0.29935
358	0.24924	0.05557	509	-62.0546	0.30222
357	-1.14099	0.07056	508.5	-63.1587	0.30503
356	-1.58884	0.08922	508	-63.8171	0.30807
355	-2.78905	0.11257	507.5	-65.6141	0.31104
354	-3.31079	0.1422	507	-66.567	0.3141
353	-2.83372	0.18021	506.5	-67.5273	0.31704
352	-2.3833	0.23131	506	-68.8417	0.32002
351	-1.94661	0.30562	505.5	-70.1283	0.32292
350	1.45686	0.42518	505	-68.9471	0.32587
			504.5	-70.6571	0.32863
			504	-71.9021	0.33158
			503.5	-72.2319	0.33445
			503	-72.1599	0.33725
			502.5	-74.2572	0.34013
			502	-74.0572	0.34317
			501.5	-74.6928	0.34599
			501	-75.7876	0.34881
			500.5	-76.1121	0.35159
			500	-77.1234	0.35452
			499.5	-77.8578	0.35742
			499	-77.8902	0.36036
			498.5	-78.5282	0.36305
			498	-79.2115	0.36589
			497.5	-79.2984	0.36888
			497	-80.8178	0.37168
			496.5	-80.7744	0.37453
			496	-80.6574	0.37731
			495.5	-81.2444	0.38008
			495	-81.8128	0.38306
			494.5	-82.9424	0.38586
			494	-82.4371	0.38862
			493.5	-83.7785	0.3914
			493	-85.542	0.3942
			492.5	-85.7586	0.39725
			492	-85.134	0.40002
			491.5	-85.6081	0.40252
			491	-85.86	0.40531
			490.5	-86.8874	0.40812
			490	-87.2148	0.41086
			489.5	-88.3145	0.41359
			489	-87.2521	0.41617
			488.5	-88.5693	0.41879
			488	-90.3076	0.4214
			487.5	-91.6697	0.42414
			487	-91.9459	0.42663
			486.5	-93.0937	0.42914
			486	-94.4848	0.43136
			485.5	-95.2044	0.43369
			485	-95.7505	0.4359
			484.5	-96.343	0.4382
			484	-97.2027	0.44042
			483.5	-99.1359	0.44286
			483	-99.2924	0.4454
			482.5	-100.296	0.44775
			482	-100.99	0.4501
			481.5	-102.303	0.45252
			481	-103.14	0.45503
			480.5	-103.489	0.45747
			480	-104.507	0.4599
			479.5	-105.821	0.46211
			479	-106.448	0.46433
			478.5	-107.316	0.4665
			478	-107.105	0.46851
			477.5	-107.53	0.47039
			477	-107.529	0.47256
			476.5	-106.2	0.47447
			476	-106.233	0.47623
			475.5	-106.049	0.47789
			475	-106.348	0.47952
			474.5	-106.216	0.48117
			474	-107.413	0.48287
			473.5	-107.158	0.48448
			473	-108.211	0.48601
			472.5	-108.388	0.48774
			472	-109.229	0.48946
			471.5	-108.329	0.49093
			471	-106.667	0.49228
			470.5	-108.339	0.4936
			470	-108.923	0.49498
			469.5	-109.503	0.49634
			469	-110.021	0.49765
			468.5	-110.944	0.49853
			468	-112.267	0.49966
			467.5	-111.491	0.50087
			467	-111.264	0.50191
			466.5	-111.928	0.50276
			466	-112.179	0.50366
			465.5	-112.183	0.50453
			465	-112.621	0.50552
			464.5	-113.242	0.50608
			464	-113.929	0.50639
			463.5	-114.544	0.50691
			463	-115.071	0.50745
			462.5	-115.397	0.50794
			462	-114.446	0.50825
			461.5	-113.97	0.50853
			461	-115.556	0.5088
			460.5	-115.913	0.50902
			460	-115.143	0.50913
			459.5	-115.779	0.509
			459	-116.577	0.50866
			458.5	-117.135	0.50844
			458	-116.728	0.50815
			457.5	-116.405	0.50769
			457	-116.575	0.50696
			456.5	-115.483	0.50616
			456	-115.559	0.50559
			455.5	-115.343	0.50514
			455	-114.561	0.50448
			454.5	-114.635	0.50358
			454	-114.92	0.50257
			453.5	-113.925	0.50148
			453	-115.314	0.50028
			452.5	-114.134	0.49911
			452	-114.571	0.49771
			451.5	-114.461	0.49598
			451	-114.534	0.49461
			450.5	-115.204	0.49324
			450	-115.367	0.49164
			449.5	-114.628	0.48984
			449	-114.922	0.48807
			448.5	-114.34	0.48627
			448	-115.203	0.48439
			447.5	-113.942	0.48226
			447	-113.378	0.48026
			446.5	-113.285	0.47815
			446	-111.859	0.47575
			445.5	-111.779	0.47339
			445	-110.668	0.47098
			444.5	-109.466	0.46847
			444	-108.502	0.46609
			443.5	-106.685	0.46368
			443	-105.335	0.46113
			442.5	-104.785	0.4583
			442	-103.052	0.45529
			441.5	-101.214	0.45242
			441	-100.079	0.4496
			440.5	-98.7499	0.44659
			440	-96.9967	0.4437
			439.5	-95.6962	0.44043
			439	-94.933	0.43688
			438.5	-94.7296	0.43333
			438	-93.5868	0.42987
			437.5	-92.1628	0.42655
			437	-91.2702	0.42329
			436.5	-90.28	0.41963
			436	-89.7436	0.41587
			435.5	-88.4932	0.41188
			435	-88.6595	0.40781
			434.5	-87.3302	0.40395
			434	-86.1691	0.40003
			433.5	-85.5448	0.39601
			433	-84.1806	0.39211
			432.5	-83.1342	0.38812
			432	-82.9321	0.38397
			431.5	-81.4712	0.3798
			431	-80.7488	0.37571
			430.5	-79.1802	0.37164
			430	-77.5673	0.36734
			429.5	-77.3153	0.36304
			429	-75.4518	0.35869
			428.5	-73.7924	0.35429
			428	-73.4537	0.35008
			427.5	-72.417	0.34562
			427	-71.3583	0.34119
			426.5	-69.6576	0.33675
			426	-69.0487	0.33233
			425.5	-67.5621	0.32797
			425	-66.1467	0.32364
			424.5	-65.4971	0.31905
			424	-64.5937	0.31457
			423.5	-63.6869	0.31032
			423	-61.3043	0.30578
			422.5	-60.4288	0.30125
			422	-59.5491	0.29668
			421.5	-57.6948	0.2922
			421	-56.3192	0.28753
			420.5	-54.6503	0.28299
			420	-53.2197	0.27828
			419.5	-50.8117	0.27373
			419	-49.7965	0.26909
			418.5	-47.3707	0.26481
			418	-46.2267	0.26051
			417.5	-44.9936	0.25616
			417	-44.1203	0.2517
			416.5	-43.149	0.24739
			416	-41.6722	0.24306
			415.5	-41.0508	0.23896
			415	-39.0774	0.23478
			414.5	-37.051	0.2306
			414	-36.8345	0.22659
			413.5	-35.8704	0.22247
			413	-34.5749	0.21831
			412.5	-33.6809	0.2142
			412	-33.9094	0.21021
			411.5	-33.0782	0.20622
			411	-32.4137	0.20243
			410.5	-31.3663	0.19851
			410	-31.469	0.19462
			409.5	-29.7647	0.19106
			409	-27.7812	0.18719
			408.5	-27.3216	0.18348
			408	-26.7511	0.18009
			407.5	-25.5873	0.17652
			407	-23.6373	0.17278
			406.5	-23.706	0.16922
			406	-23.3423	0.16578
			405.5	-22.6419	0.16238
			405	-22.1591	0.15919
			404.5	-21.2823	0.15608
			404	-19.7363	0.15307
			403.5	-18.4501	0.15022
			403	-17.3887	0.14724
			402.5	-16.6005	0.14432
			402	-15.6514	0.14161
			401.5	-14.8658	0.13873
			401	-14.7902	0.13589
			400.5	-13.8812	0.13316
			400	-12.6782	0.13042
			399.5	-11.6582	0.12793
			399	-11.2034	0.12539
			398.5	-10.9797	0.12314
			398	-10.1137	0.12095
			397.5	-9.11524	0.11884
			397	-8.28728	0.11668
			396.5	-7.22249	0.11453
			396	-7.00285	0.11242
			395.5	-6.95956	0.11046
			395	-6.76309	0.10849
			394.5	-6.21874	0.10654
			394	-5.54163	0.10481
			393.5	-5.9809	0.10298
			393	-5.79538	0.10121
			392.5	-5.69498	0.09952
			392	-5.38433	0.09782
			391.5	-4.82689	0.0963
			391	-4.36463	0.09471
			390.5	-3.84361	0.09305
			390	-3.55727	0.09162
			389.5	-3.82245	0.09005
			389	-3.5551	0.08854
			388.5	-3.80774	0.08692
			388	-3.75815	0.08544
			387.5	-3.27121	0.0841
			387	-3.18704	0.08264
			386.5	-2.81739	0.0812
			386	-2.51808	0.07988
			385.5	-1.54582	0.07861
			385	-1.07582	0.07736
			384.5	-0.47544	0.07612
			384	-0.44166	0.07494
			383.5	-0.48346	0.07371
			383	-0.50697	0.07257
			382.5	-0.57455	0.07139
			382	-0.22471	0.07022
			381.5	-0.07289	0.06908
			381	0.51133	0.06792
			380.5	0.49579	0.06688
			380	0.95803	0.06583
			379.5	1.00031	0.06478
			379	1.02381	0.06369
			378.5	1.2818	0.06263
			378	0.988	0.06162
			377.5	0.28615	0.06058
			377	0.19443	0.05947
			376.5	0.0833	0.05847
			376	-0.30993	0.05738
			375.5	-0.23159	0.05626
			375	0.19843	0.0552
			374.5	0.01637	0.05423
			374	-0.16581	0.05321
			373.5	-0.42564	0.05228
			373	-0.62364	0.05123
			372.5	-0.83469	0.05023
			372	-0.97052	0.04933
			371.5	-1.02856	0.04838
			371	-1.1582	0.04752
			370.5	-1.12481	0.04668
			370	-0.63891	0.0458
			369.5	-0.77899	0.04496
			369	-0.79607	0.0442
			368.5	-1.12146	0.04354
			368	-0.59809	0.04305
			367.5	-0.59708	0.04263
			367	-0.73451	0.04248
			366.5	-0.76174	0.04245
			366	-1.07608	0.04264
			365.5	-1.08614	0.04321
			365	-0.62302	0.04422
			364.5	-0.37623	0.04575
			364	0.13744	0.04806
			363.5	0.08578	0.05105
			363	-0.13212	0.05522
			362.5	-0.39379	0.0604
			362	-1.12534	0.06749
			361.5	-0.67315	0.07651
			361	0.1536	0.08778
			360.5	-1.04451	0.10082
			360	-0.85796	0.11749

## Sheet: Fig 3b
L-TPE		L-TPE/L-Fmoc		L-TPE/D-Fmoc
Wavelength	FL	Wavelength	FL	Wavelength	FL
340	5.332	340	2.445	340	6.518
341	5.103	341	2.368	341	6.444
342	4.984	342	2.22	342	6.257
343	4.726	343	2.105	343	6.054
344	4.571	344	2.071	344	5.866
345	4.411	345	2.004	345	5.68
346	4.338	346	1.974	346	5.463
347	4.169	347	1.889	347	5.314
348	4.089	348	1.805	348	5.211
349	4.029	349	1.845	349	5.064
350	4.036	350	1.791	350	4.933
351	4.049	351	1.749	351	4.869
352	4.128	352	1.724	352	4.75
353	4.133	353	1.731	353	4.754
354	4.234	354	1.689	354	4.701
355	4.41	355	1.717	355	4.596
356	4.631	356	1.716	356	4.595
357	4.886	357	1.757	357	4.691
358	5.046	358	1.759	358	4.838
359	5.39	359	1.816	359	4.919
360	5.798	360	1.832	360	5.129
361	6.161	361	1.928	361	5.386
362	6.569	362	2	362	5.643
363	6.861	363	2.092	363	5.917
364	7.275	364	2.225	364	6.157
365	7.571	365	2.308	365	6.472
366	7.923	366	2.365	366	6.805
367	8.344	367	2.423	367	7.049
368	8.697	368	2.49	368	7.333
369	9.04	369	2.582	369	7.737
370	9.459	370	2.709	370	8.127
371	9.892	371	2.877	371	8.665
372	10.42	372	3.108	372	9.209
373	10.81	373	3.351	373	9.878
374	11.37	374	3.657	374	10.63
375	12.1	375	4.042	375	11.4
376	12.79	376	4.611	376	12.54
377	13.56	377	5.184	377	13.82
378	14.37	378	5.984	378	15.25
379	15.35	379	7.05	379	16.86
380	16.31	380	8.327	380	18.6
381	17.6	381	9.81	381	20.61
382	18.91	382	11.64	382	22.74
383	20.45	383	13.78	383	25.14
384	21.99	384	16.52	384	27.71
385	23.9	385	19.91	385	30.57
386	26.08	386	23.63	386	33.64
387	28.35	387	28.17	387	37.1
388	30.89	388	33.37	388	40.69
389	33.82	389	39.62	389	44.36
390	37.27	390	46.96	390	48.46
391	41.26	391	55.89	391	53.4
392	45.73	392	65.61	392	58.2
393	50.58	393	76.76	393	63.11
394	56.13	394	89	394	68.59
395	62.23	395	103.6	395	74.35
396	69.39	396	119.9	396	80.49
397	76.91	397	137.2	397	87.05
398	84.99	398	155.8	398	93.57
399	93.49	399	176.6	399	100.4
400	103.5	400	199.3	400	108.2
401	114.4	401	224.3	401	116.2
402	125.5	402	250.5	402	124.1
403	137.6	403	278.2	403	131.5
404	150.2	404	307.1	404	139.7
405	163.6	405	338.3	405	148.3
406	177.7	406	371.9	406	158.1
407	192.3	407	405.7	407	167.5
408	207.7	408	439.5	408	176.4
409	223.3	409	475.2	409	185.9
410	239.9	410	512.4	410	195.2
411	256.3	411	551.2	411	204.3
412	273.2	412	586.8	412	213.6
413	289.5	413	625	413	223.1
414	307.2	414	662.6	414	233.6
415	325.4	415	703.2	415	243.5
416	342.8	416	744.3	416	252.5
417	361.4	417	782.7	417	261.5
418	377.6	418	820.6	418	270.5
419	394	419	858.2	419	280
420	411.7	420	898.6	420	290
421	430.1	421	938.3	421	300.4
422	447.7	422	978.6	422	310.4
423	464.1	423	1016	423	319.2
424	480.4	424	1051	424	326.9
425	495.1	425	1088	425	336
426	510.8	426	1123	426	344.7
427	526.6	427	1159	427	353.8
428	542.1	428	1196	428	363.4
429	557.1	429	1229	429	373
430	572.1	430	1264	430	380.3
431	585.5	431	1295	431	388.6
432	598.7	432	1326	432	396.6
433	610.5	433	1356	433	404
434	622.4	434	1383	434	411.8
435	633.8	435	1411	435	421.2
436	645.7	436	1439	436	429.9
437	655.9	437	1462	437	437.2
438	667.4	438	1485	438	444.6
439	676.6	439	1506	439	450.1
440	685.5	440	1526	440	455.7
441	692.3	441	1546	441	459.5
442	699	442	1561	442	465.1
443	704.7	443	1574	443	470.2
444	708	444	1585	444	476.9
445	713.2	445	1594	445	482.5
446	717.5	446	1603	446	486.6
447	721.2	447	1610	447	488.8
448	721.8	448	1615	448	490.4
449	722.9	449	1620	449	491.9
450	723.7	450	1618	450	495.2
451	722.6	451	1616	451	499.8
452	721.9	452	1613	452	502.1
453	720.5	453	1608	453	503.3
454	718.6	454	1605	454	501.3
455	715.6	455	1599	455	499.3
456	712.3	456	1593	456	499.1
457	707.6	457	1583	457	499.4
458	703.4	458	1570	458	500.2
459	698.9	459	1560	459	501.4
460	693.7	460	1547	460	499.9
461	687.5	461	1534	461	498.5
462	680	462	1520	462	493.9
463	672.4	463	1503	463	491.1
464	664.9	464	1487	464	489.7
465	658.3	465	1469	465	487.3
466	651.2	466	1450	466	487.3
467	641.5	467	1431	467	485.1
468	633.9	468	1412	468	479.4
469	625.3	469	1393	469	473.6
470	615.7	470	1372	470	469
471	606.5	471	1349	471	465.2
472	595.7	472	1328	472	464.1
473	587.3	473	1307	473	461
474	577.1	474	1285	474	455.9
475	567.6	475	1261	475	447
476	557.2	476	1236	476	439.5
477	545.7	477	1212	477	433.9
478	535.1	478	1189	478	429.8
479	525.5	479	1166	479	428.2
480	517.1	480	1145	480	423.7
481	508.4	481	1125	481	417.9
482	499.8	482	1104	482	412.7
483	490.2	483	1081	483	406.6
484	480.8	484	1062	484	402.3
485	472.3	485	1042	485	398.8
486	464.8	486	1022	486	395.1
487	455.9	487	1003	487	390.6
488	448	488	984.2	488	384.8
489	439	489	963.5	489	379.4
490	430.5	490	943.6	490	374.4
491	421.6	491	921.2	491	371.1
492	413.2	492	903	492	367.3
493	405.4	493	883.7	493	361.9
494	396.7	494	865.1	494	355.7
495	388.9	495	847.4	495	350.2
496	380.3	496	826.5	496	344.9
497	371.7	497	806.1	497	339.3
498	362.7	498	784.7	498	332.7
499	352.9	499	763.8	499	326
500	344.1	500	744.3	500	320.2
501	335.3	501	722.9	501	312.9
502	326.7	502	703.8	502	307.6
503	318.3	503	684.3	503	302.6
504	309.8	504	665.3	504	296.6
505	301.3	505	646.4	505	290.1
506	292.3	506	628.7	506	281.4
507	284.6	507	608.1	507	274.4
508	276.9	508	590.1	508	268.7
509	268.8	509	572.1	509	263.4
510	260.7	510	555.8	510	258.8
511	253.3	511	539.2	511	253.8
512	246	512	522.6	512	247.5
513	238.8	513	506.9	513	239.7
514	231.7	514	490.6	514	232.5
515	224.6	515	474.8	515	227.1
516	217.9	516	459.9	516	222.1
517	210.2	517	445	517	218.2
518	203.8	518	430.4	518	213
519	198.2	519	416.1	519	205.9
520	192.2	520	403.5	520	199.8
521	186.1	521	390.2	521	194.6
522	179.9	522	376.7	522	190.1
523	174	523	364.5	523	186
524	168.7	524	352.4	524	181.5
525	163.2	525	338.9	525	177.2
526	157.5	526	327.3	526	171.4
527	152.1	527	317.2	527	165.8
528	147.4	528	306.6	528	161.3
529	142.9	529	296.3	529	157
530	137.9	530	286.2	530	152.8
531	133.2	531	275.2	531	149.4
532	129.1	532	265.2	532	145.1
533	124.4	533	255.9	533	140.2
534	120.5	534	246.9	534	135.8
535	116.4	535	239	535	131.6
536	112.5	536	230.6	536	127.5
537	108.9	537	222.1	537	124.1
538	105.1	538	213.8	538	120.5
539	101.3	539	205.7	539	117.4
540	97.92	540	198.2	540	113.6
541	94.68	541	191.4	541	110.6
542	91.39	542	184.4	542	106.9
543	88.51	543	177.9	543	103.5
544	85.5	544	171.2	544	100.6
545	82.42	545	165.6	545	97.98
546	79.44	546	158.9	546	95.13
547	76.61	547	152.8	547	92.05
548	74.03	548	147.4	548	88.82
549	71.35	549	142.1	549	86.18
550	69.1	550	136.8	550	83.62
551	66.52	551	131.7	551	81.22
552	64.17	552	126.7	552	78.75
553	61.89	553	121.8	553	76.1
554	59.83	554	117.3	554	73.37
555	57.52	555	112.8	555	71.16
556	55.76	556	108.8	556	68.82
557	53.61	557	104.7	557	66.93
558	51.67	558	100.9	558	64.7
559	49.85	559	96.93	559	62.89
560	48.03	560	93.35	560	60.77
561	46.43	561	90.06	561	58.71
562	44.9	562	86.14	562	56.64
563	43.37	563	82.81	563	54.72
564	41.67	564	79.96	564	53.2
565	40.27	565	76.76	565	51.58
566	38.86	566	73.95	566	49.84
567	37.51	567	70.95	567	48.55
568	35.99	568	68.24	568	46.48
569	34.64	569	65.72	569	44.87
570	33.35	570	63.34	570	43.43
571	32.13	571	60.74	571	42.18
572	31.11	572	58.69	572	41.05
573	29.95	573	56.52	573	39.73
574	28.97	574	54.16	574	38.25
575	28.06	575	52.09	575	36.88
576	26.99	576	50.02	576	35.69
577	25.89	577	48.13	577	34.35
578	25.01	578	46.21	578	33.02
579	24.02	579	44.68	579	32.38
580	23.29	580	42.78	580	31.29
581	22.44	581	41.1	581	30.15
582	21.73	582	39.53	582	29.34
583	20.92	583	38.07	583	28.07
584	20.18	584	36.5	584	27.15
585	19.45	585	35.35	585	26.4
586	18.87	586	34	586	25.49
587	18.25	587	32.59	587	24.86
588	17.53	588	31.68	588	23.97
589	17.03	589	30.32	589	23.09
590	16.36	590	29.1	590	22.28
591	15.85	591	27.91	591	21.58
592	15.2	592	26.81	592	20.93
593	14.65	593	25.93	593	20.29
594	14.16	594	24.96	594	19.44
595	13.68	595	23.96	595	19
596	13.36	596	23.1	596	18.29
597	12.86	597	22.16	597	17.69
598	12.32	598	21.38	598	16.93
599	11.95	599	20.29	599	16.5
600	11.53	600	19.84	600	16.14
601	11.17	601	18.96	601	15.6
602	10.88	602	18.3	602	15.14
603	10.53	603	17.52	603	14.63
604	10.1	604	16.99	604	14.08
605	9.745	605	16.23	605	13.68
606	9.445	606	15.72	606	13.2
607	9.137	607	15.04	607	12.83
608	8.791	608	14.45	608	12.25
--
--
--
--
--
--
--
--
--
--

## Sheet: Fig 3c
L-TPE/L-Fmoc			D-TPE/D-Fmoc			L-TPE/D-Fmoc			D-TPE/L-Fmoc
Wavelength	CD	Abs	Wavelength	CD	Abs	Wavelength	CD	Abs	Wavelength	CD	Abs
600	-1.51604	0.1651	600	-0.38931	0.1561	600	0.32688	0.06103	600	-0.10381	0.05103
599.5	-1.45977	0.16484	599.5	-0.45934	0.1561	599.5	0.42184	0.06032	599.5	-0.07219	0.05032
599	-1.44044	0.16467	599	-0.66184	0.15613	599	0.47817	0.05963	599	-0.05639	0.04963
598.5	-1.48945	0.16458	598.5	-0.74611	0.15621	598.5	0.49786	0.05901	598.5	-0.06768	0.04901
598	-1.57483	0.16438	598	-0.86846	0.15633	598	0.5164	0.05844	598	-0.05537	0.04844
597.5	-1.59751	0.16411	597.5	-0.77717	0.15642	597.5	0.57631	0.0579	597.5	-0.00514	0.0479
597	-1.58427	0.16358	597	-0.62825	0.1563	597	0.60977	0.05716	597	0.0777	0.04716
596.5	-1.60672	0.1627	596.5	-0.53554	0.15598	596.5	0.62506	0.05614	596.5	0.15791	0.04614
596	-1.68085	0.16197	596	-0.52643	0.15564	596	0.62607	0.05509	596	0.16186	0.04509
595.5	-1.72689	0.16133	595.5	-0.56761	0.15539	595.5	0.63334	0.05411	595.5	0.0798	0.04411
595	-1.69885	0.16067	595	-0.63399	0.15516	595	0.61484	0.05317	595	0.07594	0.04317
594.5	-1.61104	0.16005	594.5	-0.71544	0.15498	594.5	0.58195	0.05228	594.5	0.1355	0.04228
594	-1.53325	0.15943	594	-0.58887	0.15478	594	0.62772	0.05142	594	0.15263	0.04142
593.5	-1.46769	0.15875	593.5	-0.43748	0.15466	593.5	0.68724	0.0504	593.5	0.20102	0.0404
593	-1.4151	0.15821	593	-0.39067	0.15457	593	0.66319	0.04918	593	0.27441	0.03918
592.5	-1.41096	0.15781	592.5	-0.31176	0.15451	592.5	0.64994	0.04802	592.5	0.32703	0.03802
592	-1.44894	0.15777	592	-0.21092	0.15442	592	0.5346	0.04742	592	0.41193	0.03742
591.5	-1.50624	0.15771	591.5	-0.15949	0.15423	591.5	0.44793	0.0469	591.5	0.44151	0.0369
591	-1.51408	0.15743	591	-0.10564	0.15399	591	0.35971	0.04637	591	0.48393	0.03637
590.5	-1.5905	0.15695	590.5	-0.10265	0.15373	590.5	0.24776	0.04587	590.5	0.46199	0.03587
590	-1.59781	0.1561	590	-0.25507	0.1534	590	0.13982	0.04529	590	0.47321	0.03529
589.5	-1.61597	0.15514	589.5	-0.32703	0.15307	589.5	0.05334	0.04466	589.5	0.44177	0.03466
589	-1.72127	0.15418	589	-0.28665	0.15272	589	0.01112	0.04395	589	0.36625	0.03395
588.5	-1.85411	0.15366	588.5	-0.22929	0.1526	588.5	-0.03603	0.04351	588.5	0.22368	0.03351
588	-1.94864	0.15327	588	-0.1764	0.15247	588	-0.07936	0.04311	588	0.04366	0.03311
587.5	-1.94079	0.15282	587.5	-0.05672	0.1523	587.5	-0.12232	0.0427	587.5	-0.00639	0.0327
587	-1.84998	0.1523	587	0.01944	0.15218	587	-0.16804	0.0423	587	0.02039	0.0323
586.5	-1.76804	0.15193	586.5	0.14631	0.15212	586.5	-0.21563	0.04183	586.5	0.00645	0.03183
586	-1.77217	0.15171	586	0.13587	0.15208	586	-0.24554	0.04131	586	-0.03802	0.03131
585.5	-1.82825	0.15147	585.5	-0.02878	0.15198	585.5	-0.33048	0.04079	585.5	-0.03789	0.03079
585	-1.91	0.151	585	-0.09151	0.15172	585	-0.42966	0.04042	585	-0.07283	0.03042
584.5	-1.94241	0.15048	584.5	-0.17356	0.15142	584.5	-0.53083	0.04004	584.5	-0.07666	0.03004
584	-1.94901	0.14989	584	-0.11473	0.15114	584	-0.60293	0.0397	584	-0.07835	0.0297
583.5	-1.99716	0.14931	583.5	0.02166	0.15096	583.5	-0.54812	0.0394	583.5	-0.12064	0.0294
583	-2.0781	0.14885	583	0.034	0.15082	583	-0.5573	0.03911	583	-0.12791	0.02911
582.5	-2.09678	0.14852	582.5	-0.03991	0.15069	582.5	-0.56402	0.03892	582.5	-0.14655	0.02892
582	-2.10326	0.14832	582	-0.11199	0.15048	582	-0.55817	0.03866	582	-0.11805	0.02866
581.5	-2.0546	0.14844	581.5	-0.17286	0.15035	581.5	-0.49929	0.03838	581.5	-0.14294	0.02838
581	-2.03695	0.14863	581	-0.29034	0.15025	581	-0.44362	0.03815	581	-0.20548	0.02815
580.5	-1.97186	0.14881	580.5	-0.45574	0.15017	580.5	-0.46235	0.03786	580.5	-0.20936	0.02786
580	-1.89128	0.14901	580	-0.54433	0.15001	580	-0.46179	0.03747	580	-0.14875	0.02747
579.5	-1.86744	0.14915	579.5	-0.31153	0.14984	579.5	-0.39409	0.03715	579.5	-0.04445	0.02715
579	-1.89985	0.14922	579	-0.11676	0.14965	579	-0.37044	0.03688	579	0.01875	0.02688
578.5	-2.00227	0.14923	578.5	-0.21508	0.14942	578.5	-0.42189	0.03663	578.5	0.04441	0.02663
578	-2.0678	0.149	578	-0.24578	0.14924	578	-0.45061	0.0364	578	0.09353	0.0264
577.5	-2.10866	0.14871	577.5	-0.20855	0.1491	577.5	-0.47476	0.03613	577.5	0.13833	0.02613
577	-2.07936	0.14834	577	-0.07075	0.14892	577	-0.4529	0.03583	577	0.10377	0.02583
576.5	-2.05496	0.14788	576.5	-0.00595	0.14866	576.5	-0.4001	0.03561	576.5	0.03183	0.02561
576	-2.01479	0.14741	576	0.04396	0.14833	576	-0.32038	0.03547	576	-0.03393	0.02547
575.5	-1.96679	0.14692	575.5	-0.11536	0.148	575.5	-0.32371	0.03529	575.5	-0.08778	0.02529
575	-1.86718	0.14644	575	-0.29235	0.14769	575	-0.3603	0.03508	575	-0.11483	0.02508
574.5	-1.7946	0.14591	574.5	-0.32675	0.14742	574.5	-0.34947	0.03481	574.5	-0.15628	0.02481
574	-1.72814	0.14542	574	-0.13346	0.14716	574	-0.31018	0.03444	574	-0.18226	0.02444
573.5	-1.67544	0.14503	573.5	-0.0219	0.1469	573.5	-0.29497	0.03415	573.5	-0.22129	0.02415
573	-1.71225	0.14469	573	0.08826	0.14663	573	-0.32085	0.03388	573	-0.22462	0.02388
572.5	-1.76234	0.14436	572.5	0.11401	0.14637	572.5	-0.34573	0.03354	572.5	-0.15053	0.02354
572	-1.77567	0.14398	572	0.25865	0.1462	572	-0.35294	0.03341	572	-0.08011	0.02341
571.5	-1.79546	0.14369	571.5	0.22983	0.14617	571.5	-0.38958	0.03333	571.5	-0.11064	0.02333
571	-1.86234	0.14325	571	0.10449	0.14602	571	-0.44374	0.03318	571	-0.16155	0.02318
570.5	-1.87956	0.14272	570.5	0.19719	0.14579	570.5	-0.38232	0.03301	570.5	-0.21456	0.02301
570	-1.8243	0.14229	570	0.347	0.14556	570	-0.32789	0.03287	570	-0.29414	0.02287
569.5	-1.76708	0.142	569.5	0.36684	0.14531	569.5	-0.33041	0.03283	569.5	-0.36371	0.02283
569	-1.69626	0.14172	569	0.14846	0.14505	569	-0.39941	0.03274	569	-0.40717	0.02274
568.5	-1.62395	0.14167	568.5	0.00127	0.14487	568.5	-0.39434	0.03261	568.5	-0.38358	0.02261
568	-1.55816	0.14178	568	-0.02075	0.14482	568	-0.43005	0.03244	568	-0.32371	0.02244
567.5	-1.5544	0.14175	567.5	-0.03495	0.14483	567.5	-0.46877	0.03228	567.5	-0.27717	0.02228
567	-1.55684	0.1418	567	0.1629	0.14478	567	-0.4516	0.0322	567	-0.28487	0.0222
566.5	-1.56403	0.14188	566.5	0.37034	0.14475	566.5	-0.44894	0.03222	566.5	-0.27006	0.02222
566	-1.57256	0.14201	566	0.40627	0.14469	566	-0.48604	0.03225	566	-0.21106	0.02225
565.5	-1.58771	0.14182	565.5	0.36613	0.14457	565.5	-0.54115	0.03228	565.5	-0.06274	0.02228
565	-1.5832	0.14127	565	0.39176	0.14432	565	-0.56105	0.03224	565	0.01423	0.02224
564.5	-1.52775	0.14064	564.5	0.43529	0.14405	564.5	-0.58079	0.03222	564.5	0.02352	0.02221
564	-1.44861	0.13989	564	0.53047	0.14376	564	-0.55349	0.03222	564	-0.06944	0.02222
563.5	-1.38765	0.13931	563.5	0.51746	0.14348	563.5	-0.50619	0.03225	563.5	-0.18796	0.02225
563	-1.32177	0.13872	563	0.43133	0.14322	563	-0.55269	0.03226	563	-0.18783	0.02226
562.5	-1.31977	0.13842	562.5	0.31012	0.14311	562.5	-0.58641	0.03223	562.5	-0.16885	0.02223
562	-1.34886	0.1382	562	0.01872	0.14298	562	-0.65905	0.03215	562	-0.17303	0.02215
561.5	-1.41185	0.13787	561.5	-0.18024	0.14285	561.5	-0.67485	0.032	561.5	-0.11646	0.022
561	-1.48896	0.13746	561	-0.07125	0.14269	561	-0.60282	0.03187	561	-0.06684	0.02187
560.5	-1.58595	0.13713	560.5	0.03137	0.14255	560.5	-0.5563	0.03189	560.5	-0.02784	0.02189
560	-1.69282	0.13672	560	-0.031	0.14239	560	-0.5805	0.03202	560	-0.04364	0.02202
559.5	-1.80865	0.13616	559.5	-0.04389	0.14217	559.5	-0.53444	0.0321	559.5	-0.06831	0.0221
559	-1.90527	0.13577	559	-0.05919	0.14192	559	-0.43714	0.03205	559	-0.01736	0.02205
558.5	-1.93374	0.13537	558.5	-0.22044	0.1417	558.5	-0.38879	0.0319	558.5	0.01365	0.0219
558	-1.9944	0.13502	558	-0.3707	0.14143	558	-0.3156	0.0317	558	0.00659	0.0217
557.5	-2.03946	0.13465	557.5	-0.43583	0.14115	557.5	-0.2489	0.0315	557.5	-0.03427	0.0215
557	-2.16775	0.13446	557	-0.42351	0.14097	557	-0.17797	0.0314	557	-0.14027	0.0214
556.5	-2.29358	0.13447	556.5	-0.48469	0.14093	556.5	-0.14813	0.03134	556.5	-0.20836	0.02134
556	-2.4138	0.13455	556	-0.46295	0.14093	556	-0.09537	0.0313	556	-0.15733	0.0213
555.5	-2.51085	0.13461	555.5	-0.52315	0.14091	555.5	-0.09416	0.03121	555.5	-0.03979	0.02121
555	-2.63907	0.13463	555	-0.48879	0.14082	555	-0.07333	0.03104	555	0.09582	0.02104
554.5	-2.7169	0.13438	554.5	-0.60899	0.14058	554.5	-0.05312	0.03094	554.5	0.17306	0.02094
554	-2.71615	0.13391	554	-0.70292	0.14028	554	-0.06774	0.03094	554	0.14705	0.02094
553.5	-2.73059	0.13348	553.5	-0.74045	0.14006	553.5	-0.09653	0.03098	553.5	0.10062	0.02098
553	-2.7683	0.1332	553	-0.75351	0.13987	553	-0.12457	0.0311	553	-0.0105	0.0211
552.5	-2.75487	0.13286	552.5	-0.79104	0.13974	552.5	-0.13755	0.03121	552.5	-0.09796	0.02121
552	-2.73221	0.13254	552	-0.8165	0.13959	552	-0.12499	0.03124	552	-0.1156	0.02124
551.5	-2.73391	0.13245	551.5	-0.7523	0.13941	551.5	-0.1263	0.03122	551.5	-0.15341	0.02122
551	-2.70586	0.13219	551	-0.77799	0.13923	551	-0.12233	0.03115	551	-0.23912	0.02115
550.5	-2.65611	0.13192	550.5	-0.7862	0.13906	550.5	-0.13308	0.03116	550.5	-0.34761	0.02116
550	-2.62263	0.13163	550	-0.66837	0.13894	550	-0.10906	0.03128	550	-0.37824	0.02128
549.5	-2.54653	0.13126	549.5	-0.61337	0.13874	549.5	-0.09755	0.03146	549.5	-0.34313	0.02146
549	-2.44315	0.13088	549	-0.46129	0.1385	549	-0.000756836	0.0316	549	-0.27588	0.0216
548.5	-2.30045	0.13063	548.5	-0.44671	0.13817	548.5	0.0162	0.03173	548.5	-0.19123	0.02173
548	-2.20674	0.13028	548	-0.47273	0.13783	548	0.0218	0.03185	548	-0.18603	0.02185
547.5	-2.16314	0.1299	547.5	-0.55692	0.13754	547.5	-0.00752	0.032	547.5	-0.24019	0.022
547	-2.2025	0.12972	547	-0.57041	0.13736	547	-0.06035	0.03216	547	-0.3538	0.02216
546.5	-2.18698	0.12949	546.5	-0.5072	0.13727	546.5	-0.1256	0.0323	546.5	-0.41571	0.0223
546	-2.16316	0.12959	546	-0.42866	0.13734	546	-0.15724	0.03237	546	-0.48745	0.02237
545.5	-2.22178	0.12965	545.5	-0.35407	0.13736	545.5	-0.12313	0.03241	545.5	-0.50579	0.02241
545	-2.27721	0.12971	545	-0.32433	0.13726	545	-0.11558	0.03241	545	-0.52291	0.02241
544.5	-2.29821	0.12924	544.5	-0.15873	0.137	544.5	-0.07594	0.0324	544.5	-0.53752	0.0224
544	-2.29569	0.12889	544	0.03542	0.13673	544	-0.000259411	0.03242	544	-0.51076	0.02242
543.5	-2.30698	0.12846	543.5	0.28881	0.1365	543.5	0.10688	0.0324	543.5	-0.47392	0.0224
543	-2.29978	0.12788	543	0.43134	0.13633	543	0.18063	0.03238	543	-0.38327	0.02238
542.5	-2.31592	0.12758	542.5	0.5529	0.13619	542.5	0.19199	0.03245	542.5	-0.32243	0.02245
542	-2.35436	0.12716	542	0.58047	0.13596	542	0.14961	0.03245	542	-0.23969	0.02245
541.5	-2.39246	0.12682	541.5	0.56181	0.13568	541.5	0.09908	0.03247	541.5	-0.1858	0.02247
541	-2.41008	0.12675	541	0.58366	0.13556	541	0.05295	0.03252	541	-0.18872	0.02252
540.5	-2.41427	0.1267	540.5	0.52633	0.13556	540.5	-0.02234	0.03251	540.5	-0.20052	0.02251
540	-2.423	0.12652	540	0.48847	0.13557	540	-0.09636	0.03242	540	-0.14094	0.02242
539.5	-2.44225	0.12631	539.5	0.557	0.13548	539.5	-0.15029	0.03234	539.5	-0.06834	0.02234
539	-2.40616	0.12621	539	0.65226	0.13532	539	-0.14948	0.03226	539	-0.01976	0.02226
538.5	-2.34281	0.12581	538.5	0.54761	0.13504	538.5	-0.18146	0.03226	538.5	0.02058	0.02226
538	-2.30328	0.12554	538	0.48436	0.13474	538	-0.1687	0.03234	538	0.03574	0.02234
537.5	-2.25403	0.12533	537.5	0.55752	0.13448	537.5	-0.15709	0.03244	537.5	0.08587	0.02244
537	-2.17778	0.12509	537	0.63356	0.13435	537	-0.14576	0.03248	537	0.17622	0.02248
536.5	-2.09304	0.1249	536.5	0.67728	0.13434	536.5	-0.11379	0.03252	536.5	0.29325	0.02252
536	-1.99771	0.1251	536	0.53548	0.13433	536	-0.18665	0.03249	536	0.40286	0.02249
535.5	-1.97958	0.125	535.5	0.23108	0.13419	535.5	-0.32611	0.0325	535.5	0.44343	0.0225
535	-1.97845	0.12473	535	-0.02634	0.13397	535	-0.46301	0.03257	535	0.4233	0.02257
534.5	-1.95475	0.1246	534.5	-0.32415	0.13373	534.5	-0.54016	0.03271	534.5	0.41085	0.02271
534	-1.92114	0.1242	534	-0.63591	0.13351	534	-0.59795	0.03286	534	0.39197	0.02286
533.5	-1.85314	0.12396	533.5	-0.88954	0.13333	533.5	-0.617	0.03296	533.5	0.36681	0.02296
533	-1.8458	0.12362	533	-1.01987	0.13319	533	-0.59573	0.03298	533	0.41133	0.02298
532.5	-1.91861	0.12334	532.5	-1.20016	0.13305	532.5	-0.61957	0.03293	532.5	0.43543	0.02293
532	-1.97982	0.12295	532	-1.32755	0.13289	532	-0.61389	0.03297	532	0.3805	0.02297
531.5	-1.99712	0.12275	531.5	-1.31398	0.13281	531.5	-0.58065	0.03299	531.5	0.35191	0.02299
531	-1.94758	0.1223	531	-1.43073	0.13263	531	-0.57768	0.03303	531	0.3031	0.02303
530.5	-1.87469	0.12187	530.5	-1.50292	0.13243	530.5	-0.61486	0.03306	530.5	0.33411	0.02306
530	-1.82224	0.12147	530	-1.67706	0.13222	530	-0.65397	0.03306	530	0.39729	0.02306
529.5	-1.80638	0.1211	529.5	-1.8382	0.13206	529.5	-0.67662	0.03298	529.5	0.44421	0.02298
529	-1.76821	0.12082	529	-1.94725	0.132	529	-0.72594	0.03289	529	0.44565	0.02289
528.5	-1.7459	0.12068	528.5	-1.85901	0.13188	528.5	-0.73634	0.0328	528.5	0.39486	0.0228
528	-1.74714	0.12053	528	-1.88883	0.13168	528	-0.73299	0.03277	528	0.34309	0.02277
527.5	-1.77449	0.12035	527.5	-1.90842	0.13153	527.5	-0.69411	0.03274	527.5	0.33279	0.02274
527	-1.74396	0.12029	527	-1.78069	0.13142	527	-0.62154	0.03276	527	0.34702	0.02276
526.5	-1.7546	0.12012	526.5	-1.56853	0.13127	526.5	-0.51343	0.0328	526.5	0.39656	0.0228
526	-1.79993	0.11994	526	-1.38129	0.13115	526	-0.45821	0.03279	526	0.4057	0.02279
525.5	-1.84947	0.11967	525.5	-1.1474	0.13104	525.5	-0.41244	0.03277	525.5	0.37994	0.02277
525	-1.91736	0.11945	525	-0.99496	0.1309	525	-0.39271	0.03272	525	0.32689	0.02272
524.5	-1.96295	0.11914	524.5	-0.92798	0.13074	524.5	-0.41507	0.03275	524.5	0.25094	0.02275
524	-1.99394	0.11889	524	-0.85931	0.13055	524	-0.41703	0.03288	524	0.21706	0.02288
523.5	-2.02111	0.11868	523.5	-0.70559	0.13037	523.5	-0.39238	0.03299	523.5	0.23757	0.02299
523	-2.03998	0.11847	523	-0.58655	0.1302	523	-0.39598	0.03312	523	0.28017	0.02312
522.5	-2.08722	0.11837	522.5	-0.34355	0.13008	522.5	-0.33947	0.03315	522.5	0.31532	0.02315
522	-2.15735	0.11834	522	-0.08665	0.13002	522	-0.24735	0.03314	522	0.26605	0.02314
521.5	-2.21418	0.11811	521.5	0.25275	0.12999	521.5	-0.19403	0.0331	521.5	0.18599	0.0231
521	-2.31848	0.11792	521	0.3926	0.1299	521	-0.2231	0.03312	521	0.1041	0.02312
520.5	-2.43211	0.11762	520.5	0.43176	0.12969	520.5	-0.23663	0.0332	520.5	0.08413	0.0232
520	-2.53782	0.11735	520	0.50353	0.12947	520	-0.2522	0.03322	520	0.12107	0.02322
519.5	-2.5966	0.11712	519.5	0.59187	0.12929	519.5	-0.21767	0.03323	519.5	0.11643	0.02323
519	-2.65456	0.11663	519	0.75651	0.12909	519	-0.14515	0.03317	519	0.02717	0.02317
518.5	-2.67763	0.11639	518.5	0.8803	0.12895	518.5	-0.10869	0.03306	518.5	-0.01406	0.02306
518	-2.66971	0.11605	518	0.80335	0.12885	518	-0.13863	0.03296	518	-0.09914	0.02296
517.5	-2.68089	0.11582	517.5	0.6886	0.12874	517.5	-0.19189	0.03293	517.5	-0.10799	0.02293
517	-2.70016	0.11577	517	0.5172	0.12868	517	-0.24613	0.03298	517	-0.05925	0.02298
516.5	-2.73712	0.1156	516.5	0.36828	0.12857	516.5	-0.29493	0.03305	516.5	-0.02632	0.02305
516	-2.75022	0.11529	516	0.19115	0.12843	516	-0.32941	0.03298	516	0.07421	0.02298
515.5	-2.73001	0.1149	515.5	-0.02273	0.12828	515.5	-0.41145	0.03285	515.5	0.14355	0.02285
515	-2.7109	0.11432	515	-0.29891	0.12803	515	-0.50097	0.03272	515	0.15476	0.02272
514.5	-2.71039	0.11391	514.5	-0.60047	0.12787	514.5	-0.57794	0.03263	514.5	0.1176	0.02263
514	-2.76236	0.11357	514	-0.85095	0.12773	514	-0.63182	0.03261	514	0.15482	0.02261
513.5	-2.74729	0.11337	513.5	-1.0974	0.12758	513.5	-0.64942	0.03262	513.5	0.19453	0.02262
513	-2.68315	0.11329	513	-1.30506	0.12747	513	-0.63921	0.03258	513	0.26513	0.02258
512.5	-2.60792	0.1131	512.5	-1.3438	0.12735	512.5	-0.64191	0.03256	512.5	0.31461	0.02256
512	-2.53068	0.11289	512	-1.40469	0.12732	512	-0.64608	0.03253	512	0.35378	0.02253
511.5	-2.50793	0.11251	511.5	-1.53319	0.12717	511.5	-0.66752	0.03254	511.5	0.35564	0.02254
511	-2.49946	0.11209	511	-1.6471	0.12693	511	-0.74393	0.03256	511	0.36065	0.02256
510.5	-2.50075	0.11187	510.5	-1.81109	0.12677	510.5	-0.85662	0.03259	510.5	0.32321	0.02259
510	-2.56174	0.11167	510	-1.95982	0.1266	510	-0.94297	0.03261	510	0.30995	0.02261
509.5	-2.62329	0.1115	509.5	-1.85302	0.12649	509.5	-0.99112	0.0326	509.5	0.29211	0.0226
509	-2.6659	0.11135	509	-1.73854	0.12642	509	-0.99596	0.03256	509	0.26923	0.02256
508.5	-2.71779	0.11113	508.5	-1.62775	0.12632	508.5	-1.02558	0.0325	508.5	0.28342	0.0225
508	-2.72057	0.11086	508	-1.26028	0.12619	508	-1.01174	0.03244	508	0.2935	0.02244
507.5	-2.73858	0.11056	507.5	-0.91006	0.12595	507.5	-0.96332	0.03247	507.5	0.24954	0.02247
507	-2.71171	0.11029	507	-0.71438	0.12576	507	-0.93436	0.03257	507	0.23194	0.02257
506.5	-2.67349	0.11003	506.5	-0.5302	0.12562	506.5	-0.91148	0.03268	506.5	0.24391	0.02268
506	-2.6741	0.10988	506	-0.21996	0.12552	506	-0.85325	0.03272	506	0.30383	0.02272
505.5	-2.67046	0.10971	505.5	0.09337	0.12545	505.5	-0.8564	0.03276	505.5	0.33583	0.02276
505	-2.72065	0.10944	505	0.38858	0.12539	505	-0.89314	0.03275	505	0.43301	0.02275
504.5	-2.7838	0.10901	504.5	0.57392	0.12514	504.5	-0.86452	0.03278	504.5	0.50594	0.02278
504	-2.78861	0.10852	504	0.73293	0.12485	504	-0.77869	0.03279	504	0.54001	0.02279
503.5	-2.82141	0.10804	503.5	0.89883	0.12456	503.5	-0.73637	0.03283	503.5	0.59658	0.02283
503	-2.83266	0.10794	503	1.01144	0.12443	503	-0.73072	0.03289	503	0.64694	0.02289
502.5	-2.89705	0.10788	502.5	1.14893	0.12436	502.5	-0.72971	0.03292	502.5	0.7305	0.02292
502	-2.89067	0.10785	502	1.20402	0.12425	502	-0.70499	0.03296	502	0.80784	0.02296
501.5	-2.86743	0.10783	501.5	1.19086	0.12417	501.5	-0.67237	0.03298	501.5	0.84039	0.02298
501	-2.83918	0.10748	501	1.12792	0.12397	501	-0.62401	0.03302	501	0.9374	0.02302
500.5	-2.79559	0.10723	500.5	1.19154	0.12377	500.5	-0.56475	0.03309	500.5	0.96818	0.02309
500	-2.75494	0.10694	500	1.21052	0.12355	500	-0.49933	0.03318	500	0.99432	0.02318
499.5	-2.74804	0.10682	499.5	0.98434	0.12342	499.5	-0.524	0.03323	499.5	1.01457	0.02323
499	-2.79094	0.10688	499	0.88299	0.12331	499	-0.55988	0.03325	499	0.99841	0.02325
498.5	-2.83976	0.10696	498.5	1.01599	0.12321	498.5	-0.52222	0.03322	498.5	0.9916	0.02322
498	-2.88546	0.10687	498	1.17827	0.12306	498	-0.47725	0.0332	498	0.96486	0.0232
497.5	-2.89053	0.10648	497.5	1.14998	0.12282	497.5	-0.46208	0.03326	497.5	0.8851	0.02326
497	-2.8913	0.10614	497	1.05301	0.12251	497	-0.41388	0.03334	497	0.8282	0.02334
496.5	-2.90702	0.10594	496.5	1.05318	0.12215	496.5	-0.35534	0.03344	496.5	0.76362	0.02344
496	-2.94388	0.10603	496	0.95901	0.12196	496	-0.33651	0.03358	496	0.66473	0.02358
495.5	-2.97043	0.10601	495.5	0.79073	0.12179	495.5	-0.31466	0.03365	495.5	0.57951	0.02365
495	-2.94971	0.10598	495	0.58676	0.12163	495	-0.31956	0.03369	495	0.5049	0.02369
494.5	-2.87514	0.10564	494.5	0.5032	0.12142	494.5	-0.29976	0.03374	494.5	0.4494	0.02374
494	-2.83316	0.1053	494	0.52874	0.1212	494	-0.26146	0.03386	494	0.41006	0.02386
493.5	-2.83273	0.105	493.5	0.61801	0.121	493.5	-0.23413	0.03406	493.5	0.42958	0.02406
493	-2.8629	0.10484	493	0.7035	0.12088	493	-0.19818	0.0342	493	0.39395	0.0242
492.5	-2.89836	0.10487	492.5	0.64716	0.12084	492.5	-0.20139	0.03424	492.5	0.33945	0.02424
492	-2.9253	0.10479	492	0.56877	0.12076	492	-0.25472	0.03425	492	0.27341	0.02425
491.5	-2.95663	0.10447	491.5	0.59615	0.12053	491.5	-0.29136	0.0343	491.5	0.20216	0.0243
491	-2.98053	0.10405	491	0.74937	0.12026	491	-0.23098	0.03438	491	0.16317	0.02438
490.5	-2.9705	0.10371	490.5	0.92468	0.12003	490.5	-0.15132	0.0344	490.5	0.17434	0.0244
490	-3.01288	0.10358	490	0.95382	0.11986	490	-0.09628	0.03453	490	0.18983	0.02453
489.5	-3.02156	0.10383	489.5	0.89035	0.11978	489.5	-0.0709	0.03464	489.5	0.22206	0.02464
489	-3.00091	0.104	489	0.85359	0.11973	489	-0.07682	0.03473	489	0.23522	0.02473
488.5	-2.97182	0.10393	488.5	0.78484	0.11957	488.5	-0.11175	0.03475	488.5	0.22232	0.02475
488	-2.94676	0.10361	488	0.7151	0.1194	488	-0.13981	0.03477	488	0.23407	0.02477
487.5	-2.91984	0.10332	487.5	0.7516	0.11924	487.5	-0.17582	0.03479	487.5	0.30196	0.02479
487	-2.94306	0.10321	487	0.82975	0.11916	487	-0.21308	0.03488	487	0.33232	0.02488
486.5	-2.98253	0.10319	486.5	0.92264	0.11912	486.5	-0.21633	0.03499	486.5	0.34128	0.02499
486	-2.99335	0.1031	486	0.95349	0.11907	486	-0.2206	0.03508	486	0.38686	0.02508
485.5	-2.97856	0.10275	485.5	0.94042	0.1189	485.5	-0.22244	0.03505	485.5	0.4133	0.02505
485	-2.94064	0.10232	485	0.99171	0.1187	485	-0.19811	0.03501	485	0.41048	0.02501
484.5	-2.84733	0.10206	484.5	1.00954	0.11839	484.5	-0.19698	0.03506	484.5	0.43091	0.02506
484	-2.79206	0.10192	484	1.02327	0.11808	484	-0.19734	0.03518	484	0.47351	0.02518
483.5	-2.74471	0.10184	483.5	0.97867	0.11786	483.5	-0.18825	0.03528	483.5	0.48598	0.02528
483	-2.66704	0.10187	483	0.92349	0.11778	483	-0.2315	0.0353	483	0.50494	0.0253
482.5	-2.60583	0.10178	482.5	0.84223	0.11771	482.5	-0.28954	0.0354	482.5	0.48727	0.0254
482	-2.5345	0.10168	482	0.70132	0.11762	482	-0.35274	0.03547	482	0.43573	0.02547
481.5	-2.51702	0.10146	481.5	0.57014	0.11742	481.5	-0.38966	0.03548	481.5	0.40412	0.02548
481	-2.57343	0.10127	481	0.50958	0.11729	481	-0.40703	0.03547	481	0.39713	0.02547
480.5	-2.60799	0.10117	480.5	0.51804	0.11718	480.5	-0.37919	0.03551	480.5	0.38483	0.02551
480	-2.59792	0.1011	480	0.59875	0.11706	480	-0.32863	0.0356	480	0.37411	0.0256
479.5	-2.60559	0.10099	479.5	0.6391	0.11701	479.5	-0.26153	0.03568	479.5	0.33985	0.02568
479	-2.58194	0.10092	479	0.62332	0.11694	479	-0.20987	0.03577	479	0.32253	0.02577
478.5	-2.52715	0.10075	478.5	0.65387	0.11682	478.5	-0.20591	0.0358	478.5	0.37694	0.0258
478	-2.48417	0.10066	478	0.64974	0.11668	478	-0.19428	0.03578	478	0.40386	0.02578
477.5	-2.46952	0.10056	477.5	0.5869	0.11658	477.5	-0.21114	0.03578	477.5	0.37071	0.02578
477	-2.49322	0.10054	477	0.41284	0.11646	477	-0.2466	0.0358	477	0.36053	0.0258
476.5	-2.53941	0.10035	476.5	0.24614	0.1163	476.5	-0.31738	0.03601	476.5	0.37274	0.02601
476	-2.6388	0.10014	476	0.21655	0.11614	476	-0.34792	0.0362	476	0.37884	0.0262
475.5	-2.71708	0.09997	475.5	0.26131	0.11602	475.5	-0.3419	0.03625	475.5	0.42422	0.02625
475	-2.82058	0.09977	475	0.18665	0.11594	475	-0.35473	0.0362	475	0.46358	0.0262
474.5	-2.89123	0.0995	474.5	0.14627	0.1158	474.5	-0.3365	0.03613	474.5	0.48801	0.02613
474	-2.94868	0.09916	474	0.14249	0.11556	474	-0.318	0.03612	474	0.4889	0.02612
473.5	-3.00602	0.09892	473.5	0.08897	0.11538	473.5	-0.32123	0.0362	473.5	0.47883	0.0262
473	-3.03389	0.09865	473	0.08485	0.11518	473	-0.35435	0.03625	473	0.41339	0.02625
472.5	-3.03828	0.09837	472.5	-0.02782	0.11492	472.5	-0.36962	0.03629	472.5	0.34793	0.02629
472	-3.12955	0.09806	472	-0.15427	0.1147	472	-0.40279	0.03633	472	0.28284	0.02633
471.5	-3.20707	0.0979	471.5	-0.25699	0.11456	471.5	-0.41947	0.03631	471.5	0.20952	0.02631
471	-3.2513	0.09773	471	-0.30228	0.11433	471	-0.45573	0.03629	471	0.20175	0.02629
470.5	-3.30386	0.09747	470.5	-0.3937	0.11412	470.5	-0.47791	0.03632	470.5	0.17813	0.02632
470	-3.35359	0.09714	470	-0.48456	0.11396	470	-0.4717	0.03637	470	0.14273	0.02637
469.5	-3.43928	0.09677	469.5	-0.63833	0.11383	469.5	-0.49351	0.03638	469.5	0.14139	0.02638
469	-3.48493	0.09661	469	-0.65683	0.1138	469	-0.49685	0.03639	469	0.1857	0.02639
468.5	-3.50814	0.09658	468.5	-0.55765	0.11384	468.5	-0.44796	0.03637	468.5	0.17772	0.02637
468	-3.53141	0.09678	468	-0.48714	0.11394	468	-0.39286	0.03623	468	0.16232	0.02623
467.5	-3.53661	0.0968	467.5	-0.56174	0.11397	467.5	-0.36273	0.03611	467.5	0.11872	0.02611
467	-3.53263	0.0965	467	-0.46642	0.1138	467	-0.27703	0.03618	467	0.06831	0.02618
466.5	-3.52661	0.09638	466.5	-0.26402	0.11356	466.5	-0.19721	0.03641	466.5	0.03801	0.02641
466	-3.50208	0.09651	466	-0.08677	0.11341	466	-0.14108	0.03661	466	0.06819	0.02661
465.5	-3.49794	0.0967	465.5	0.04385	0.11344	465.5	-0.08246	0.03672	465.5	0.14526	0.02672
465	-3.45845	0.09664	465	0.13168	0.11336	465	-0.04349	0.03675	465	0.20697	0.02675
464.5	-3.44355	0.09641	464.5	0.15597	0.11329	464.5	-0.00695	0.0368	464.5	0.27793	0.0268
464	-3.46277	0.09618	464	0.23087	0.11328	464	-0.0128	0.03678	464	0.34445	0.02678
463.5	-3.4496	0.09618	463.5	0.2168	0.11332	463.5	-0.05646	0.03674	463.5	0.40209	0.02674
463	-3.45093	0.09624	463	0.1683	0.11338	463	-0.11498	0.03675	463	0.45506	0.02675
462.5	-3.45187	0.09611	462.5	0.13773	0.11341	462.5	-0.16883	0.03679	462.5	0.46212	0.02679
462	-3.49484	0.09603	462	0.15627	0.11339	462	-0.21161	0.03684	462	0.47367	0.02684
461.5	-3.52207	0.09595	461.5	0.20389	0.11333	461.5	-0.25649	0.03693	461.5	0.47253	0.02693
461	-3.51602	0.09592	461	0.30105	0.11327	461	-0.26527	0.03709	461	0.41091	0.02709
460.5	-3.52297	0.09584	460.5	0.28361	0.1132	460.5	-0.28431	0.03726	460.5	0.38736	0.02726
460	-3.49392	0.0956	460	0.27426	0.11307	460	-0.31053	0.0374	460	0.42673	0.0274
459.5	-3.48335	0.09535	459.5	0.3645	0.11293	459.5	-0.35204	0.03756	459.5	0.47466	0.02756
459	-3.49639	0.09536	459	0.4126	0.11286	459	-0.38746	0.03773	459	0.52348	0.02773
458.5	-3.50978	0.09547	458.5	0.34802	0.11286	458.5	-0.4366	0.03778	458.5	0.55252	0.02778
458	-3.53652	0.09532	458	0.17968	0.11288	458	-0.50333	0.03778	458	0.57253	0.02778
457.5	-3.58522	0.09512	457.5	-0.07619	0.11282	457.5	-0.57195	0.03777	457.5	0.5535	0.02777
457	-3.6175	0.09488	457	-0.28315	0.1127	457	-0.62565	0.03786	457	0.48627	0.02786
456.5	-3.66351	0.09487	456.5	-0.23707	0.1126	456.5	-0.65633	0.03806	456.5	0.40034	0.02806
456	-3.68207	0.09485	456	-0.16218	0.11241	456	-0.6626	0.03829	456	0.33853	0.02829
455.5	-3.65867	0.09473	455.5	0.05471	0.11226	455.5	-0.61705	0.03848	455.5	0.3113	0.02848
455	-3.66643	0.09451	455	0.24516	0.1121	455	-0.57109	0.03859	455	0.28468	0.02859
454.5	-3.66856	0.09426	454.5	0.46911	0.11191	454.5	-0.53286	0.03879	454.5	0.26365	0.02879
454	-3.66539	0.09403	454	0.62254	0.11166	454	-0.48674	0.03898	454	0.26605	0.02898
453.5	-3.66965	0.0939	453.5	0.74401	0.11149	453.5	-0.43899	0.03916	453.5	0.28414	0.02916
453	-3.7051	0.09398	453	0.81886	0.11144	453	-0.42581	0.03927	453	0.28816	0.02927
452.5	-3.75853	0.09411	452.5	0.9062	0.11137	452.5	-0.40673	0.03941	452.5	0.32346	0.02941
452	-3.83496	0.09427	452	0.93037	0.11137	452	-0.41858	0.0396	452	0.32887	0.0296
451.5	-3.90924	0.09429	451.5	0.91644	0.11128	451.5	-0.42962	0.03975	451.5	0.28204	0.02975
451	-3.94837	0.09422	451	0.93801	0.1112	451	-0.47078	0.03986	451	0.26659	0.02986
450.5	-3.95679	0.09413	450.5	0.96347	0.11119	450.5	-0.51825	0.04001	450.5	0.30571	0.03001
450	-3.95482	0.0941	450	1.03552	0.11112	450	-0.54857	0.04024	450	0.33017	0.03024
449.5	-3.95314	0.09413	449.5	1.10012	0.11099	449.5	-0.56345	0.04044	449.5	0.36021	0.03044
449	-3.95461	0.09417	449	1.28233	0.11081	449	-0.56278	0.04056	449	0.37722	0.03056
448.5	-3.94104	0.09417	448.5	1.42163	0.11075	448.5	-0.57102	0.04064	448.5	0.45245	0.03064
448	-3.98344	0.09417	448	1.39129	0.11079	448	-0.56319	0.04067	448	0.5208	0.03067
447.5	-4.05482	0.09402	447.5	1.30346	0.11077	447.5	-0.52175	0.04077	447.5	0.53719	0.03077
447	-4.11975	0.0938	447	1.14343	0.11067	447	-0.49666	0.04097	447	0.52348	0.03097
446.5	-4.15663	0.09376	446.5	1.01819	0.11064	446.5	-0.49268	0.04117	446.5	0.51408	0.03117
446	-4.18347	0.09388	446	0.9585	0.11078	446	-0.45725	0.0413	446	0.48039	0.0313
445.5	-4.203	0.09397	445.5	0.9351	0.11082	445.5	-0.42836	0.04138	445.5	0.42455	0.03138
445	-4.20335	0.09387	445	0.91766	0.11064	445	-0.42607	0.0414	445	0.37088	0.0314
444.5	-4.17058	0.09369	444.5	0.91412	0.11048	444.5	-0.41431	0.04142	444.5	0.32569	0.03142
444	-4.07623	0.09359	444	0.9404	0.11035	444	-0.3961	0.04143	444	0.26503	0.03143
443.5	-4.01577	0.09343	443.5	1.01338	0.11017	443.5	-0.40547	0.04152	443.5	0.23616	0.03152
443	-3.98419	0.09343	443	1.02501	0.11012	443	-0.4183	0.0416	443	0.27065	0.0316
442.5	-3.9542	0.09356	442.5	0.97526	0.11007	442.5	-0.38763	0.0416	442.5	0.25819	0.0316
442	-3.94955	0.0935	442	0.95168	0.10999	442	-0.35902	0.04156	442	0.21449	0.03156
441.5	-3.94282	0.09319	441.5	0.98747	0.10989	441.5	-0.32631	0.04148	441.5	0.14703	0.03148
441	-3.96197	0.09296	441	1.03959	0.10997	441	-0.28628	0.04146	441	0.08481	0.03146
440.5	-3.97777	0.09281	440.5	0.98606	0.11011	440.5	-0.25199	0.04156	440.5	0.03614	0.03156
440	-4.00589	0.09262	440	0.95606	0.11006	440	-0.21537	0.04164	440	-0.01401	0.03164
439.5	-3.99913	0.09241	439.5	0.99186	0.10992	439.5	-0.2014	0.04174	439.5	-0.03139	0.03174
439	-3.98926	0.09252	439	0.99017	0.10984	439	-0.21547	0.04176	439	-0.01088	0.03176
438.5	-3.99796	0.09266	438.5	1.08473	0.10983	438.5	-0.22031	0.04176	438.5	0.05535	0.03176
438	-4.02286	0.09273	438	1.15257	0.10977	438	-0.23441	0.04184	438	0.12816	0.03184
437.5	-4.09829	0.09279	437.5	1.14183	0.10964	437.5	-0.30441	0.04192	437.5	0.23547	0.03192
437	-4.18791	0.09297	437	1.05695	0.10965	437	-0.36022	0.04214	437	0.3227	0.03214
436.5	-4.27428	0.09301	436.5	1.05681	0.10958	436.5	-0.36573	0.0424	436.5	0.38727	0.0324
436	-4.44785	0.09281	436	1.03978	0.10937	436	-0.35461	0.04256	436	0.41532	0.03256
435.5	-4.60858	0.09267	435.5	0.98757	0.10926	435.5	-0.36746	0.04258	435.5	0.42938	0.03258
435	-4.70488	0.09272	435	0.97333	0.10928	435	-0.33691	0.04261	435	0.39101	0.03261
434.5	-4.80885	0.09255	434.5	0.97235	0.10917	434.5	-0.32138	0.04273	434.5	0.33763	0.03273
434	-4.90575	0.0923	434	0.99735	0.10901	434	-0.30708	0.04296	434	0.32243	0.03296
433.5	-5.02017	0.09229	433.5	0.97973	0.10896	433.5	-0.29486	0.0432	433.5	0.34866	0.0332
433	-5.0831	0.0924	433	0.95213	0.10888	433	-0.29835	0.04337	433	0.427	0.03337
432.5	-5.11561	0.09235	432.5	0.97825	0.10863	432.5	-0.28356	0.04351	432.5	0.50605	0.03351
432	-5.16343	0.09234	432	0.94502	0.10845	432	-0.32861	0.04361	432	0.56679	0.03361
431.5	-5.22049	0.09252	431.5	0.88209	0.10849	431.5	-0.37931	0.0437	431.5	0.6055	0.0337
431	-5.23684	0.09261	431	0.86657	0.10847	431	-0.42649	0.04382	431	0.63816	0.03382
430.5	-5.2432	0.09257	430.5	0.84185	0.10837	430.5	-0.45388	0.04396	430.5	0.67829	0.03396
430	-5.2883	0.09257	430	0.79275	0.10829	430	-0.4461	0.04413	430	0.6702	0.03413
429.5	-5.34363	0.09245	429.5	0.7375	0.10815	429.5	-0.46158	0.04422	429.5	0.60668	0.03422
429	-5.37871	0.09215	429	0.79787	0.10799	429	-0.42986	0.04429	429	0.5548	0.03429
428.5	-5.36273	0.09194	428.5	0.90137	0.10793	428.5	-0.4003	0.04432	428.5	0.49327	0.03432
428	-5.3683	0.09189	428	0.93492	0.10792	428	-0.37851	0.04442	428	0.50042	0.03442
427.5	-5.35438	0.09188	427.5	0.95732	0.10788	427.5	-0.37858	0.04467	427.5	0.54108	0.03467
427	-5.33255	0.09189	427	0.97595	0.10778	427	-0.37683	0.04485	427	0.58764	0.03485
426.5	-5.33083	0.09188	426.5	1.00414	0.10767	426.5	-0.39548	0.04492	426.5	0.65436	0.03492
426	-5.30123	0.09182	426	0.99467	0.10754	426	-0.42214	0.045	426	0.70711	0.035
425.5	-5.28084	0.09174	425.5	0.96613	0.10735	425.5	-0.45562	0.04502	425.5	0.72051	0.03502
425	-5.25243	0.09166	425	1.06858	0.10715	425	-0.44554	0.04505	425	0.70574	0.03505
424.5	-5.25865	0.09169	424.5	1.06229	0.10698	424.5	-0.45149	0.04514	424.5	0.69224	0.03514
424	-5.23718	0.09178	424	1.06987	0.10693	424	-0.44856	0.04522	424	0.67635	0.03522
423.5	-5.22717	0.09179	423.5	1.21746	0.10683	423.5	-0.41165	0.04532	423.5	0.65802	0.03532
423	-5.21499	0.09165	423	1.38049	0.10669	423	-0.39819	0.04542	423	0.63196	0.03542
422.5	-5.23227	0.09152	422.5	1.51205	0.10655	422.5	-0.41144	0.0455	422.5	0.58048	0.0355
422	-5.23946	0.09143	422	1.54684	0.10654	422	-0.46344	0.04563	422	0.56159	0.03563
421.5	-5.24526	0.09113	421.5	1.57985	0.10637	421.5	-0.52265	0.04569	421.5	0.54752	0.03569
421	-5.27136	0.09108	421	1.57183	0.10629	421	-0.50923	0.04574	421	0.5782	0.03574
420.5	-5.30102	0.09115	420.5	1.51676	0.10627	420.5	-0.51962	0.0458	420.5	0.63604	0.0358
420	-5.3374	0.0911	420	1.48215	0.10606	420	-0.53698	0.04591	420	0.67285	0.03591
419.5	-5.34514	0.09107	419.5	1.4832	0.10595	419.5	-0.54786	0.04606	419.5	0.69315	0.03606
419	-5.35988	0.09106	419	1.52338	0.10595	419	-0.5751	0.04619	419	0.69989	0.03619
418.5	-5.37996	0.09093	418.5	1.51711	0.10581	418.5	-0.59601	0.04635	418.5	0.69593	0.03635
418	-5.41801	0.09097	418	1.57237	0.1057	418	-0.58346	0.0464	418	0.68408	0.0364
417.5	-5.4771	0.09115	417.5	1.72782	0.10573	417.5	-0.56693	0.04647	417.5	0.64949	0.03647
417	-5.57445	0.09113	417	1.7874	0.10569	417	-0.59647	0.04667	417	0.62593	0.03667
416.5	-5.69981	0.091	416.5	1.77897	0.10567	416.5	-0.66729	0.04694	416.5	0.60194	0.03694
416	-5.82455	0.091	416	1.76891	0.10581	416	-0.73135	0.0472	416	0.58069	0.0372
415.5	-5.95401	0.09084	415.5	1.73631	0.10573	415.5	-0.78644	0.04739	415.5	0.58156	0.03739
415	-6.06755	0.09068	415	1.67071	0.10564	415	-0.81165	0.04761	415	0.60605	0.03761
414.5	-6.19641	0.09078	414.5	1.60124	0.10561	414.5	-0.81481	0.04777	414.5	0.64677	0.03777
414	-6.27314	0.09076	414	1.66037	0.10542	414	-0.7927	0.04795	414	0.67284	0.03795
413.5	-6.35244	0.09077	413.5	1.75411	0.10528	413.5	-0.78584	0.04806	413.5	0.70843	0.03806
413	-6.36649	0.09099	413	1.81609	0.1053	413	-0.80981	0.04823	413	0.73412	0.03823
412.5	-6.43645	0.09107	412.5	1.90473	0.10523	412.5	-0.89005	0.04835	412.5	0.71681	0.03835
412	-6.53606	0.09104	412	2.04852	0.10521	412	-0.90606	0.04846	412	0.71977	0.03846
411.5	-6.63703	0.09104	411.5	2.11512	0.10523	411.5	-0.92446	0.04858	411.5	0.74194	0.03858
411	-6.75287	0.09102	411	2.11982	0.10514	411	-0.98502	0.04868	411	0.74181	0.03868
410.5	-6.86921	0.09104	410.5	2.20705	0.10507	410.5	-0.96213	0.04876	410.5	0.7349	0.03876
410	-6.98008	0.09099	410	2.39744	0.10499	410	-0.94746	0.04885	410	0.76199	0.03885
409.5	-7.05808	0.09093	409.5	2.50167	0.10494	409.5	-0.94666	0.04903	409.5	0.75991	0.03903
409	-7.11447	0.09093	409	2.55065	0.10492	409	-0.96415	0.04918	409	0.78979	0.03918
408.5	-7.15602	0.09107	408.5	2.57563	0.10487	408.5	-0.95324	0.04929	408.5	0.82654	0.03929
408	-7.18612	0.09121	408	2.57802	0.10489	408	-0.93029	0.04941	408	0.865	0.03941
407.5	-7.28594	0.09136	407.5	2.6607	0.10479	407.5	-0.89296	0.04951	407.5	0.86646	0.03951
407	-7.40006	0.09158	407	2.76048	0.10477	407	-0.84881	0.04961	407	0.82671	0.03961
406.5	-7.5174	0.09168	406.5	2.833	0.1048	406.5	-0.81713	0.04967	406.5	0.7871	0.03967
406	-7.65215	0.09168	406	2.83525	0.10481	406	-0.79716	0.04978	406	0.76443	0.03978
405.5	-7.8405	0.0918	405.5	2.8553	0.10491	405.5	-0.79295	0.04995	405.5	0.76292	0.03995
405	-8.03454	0.0918	405	2.91418	0.10487	405	-0.78373	0.05019	405	0.75747	0.04019
404.5	-8.23164	0.09176	404.5	2.9967	0.10486	404.5	-0.76633	0.05049	404.5	0.76202	0.04049
404	-8.38158	0.09186	404	3.02262	0.10494	404	-0.75503	0.05075	404	0.7777	0.04075
403.5	-8.53564	0.09181	403.5	3.04022	0.10486	403.5	-0.7813	0.05095	403.5	0.77867	0.04095
403	-8.68295	0.092	403	3.1935	0.10488	403	-0.77057	0.05113	403	0.75455	0.04113
402.5	-8.88813	0.09225	402.5	3.34795	0.10492	402.5	-0.74656	0.05133	402.5	0.76055	0.04133
402	-9.13877	0.09252	402	3.48372	0.10491	402	-0.79227	0.0516	402	0.77119	0.0416
401.5	-9.38084	0.09291	401.5	3.5276	0.10504	401.5	-0.82535	0.05197	401.5	0.77272	0.04197
401	-9.63872	0.09301	401	3.61755	0.10501	401	-0.87192	0.05229	401	0.80385	0.04229
400.5	-9.86982	0.09313	400.5	3.82345	0.1051	400.5	-0.86791	0.05255	400.5	0.85281	0.04255
400	-10.1322	0.09326	400	4.09157	0.10519	400	-0.85225	0.05276	400	0.89013	0.04276
399.5	-10.3539	0.09328	399.5	4.32672	0.10514	399.5	-0.83418	0.05292	399.5	0.8923	0.04292
399	-10.5813	0.09339	399	4.56407	0.10523	399	-0.86121	0.05315	399	0.91031	0.04315
398.5	-10.8246	0.09346	398.5	4.81013	0.10521	398.5	-0.86705	0.05339	398.5	0.96365	0.04339
398	-11.0926	0.09368	398	5.11053	0.10523	398	-0.88547	0.05365	398	0.95818	0.04365
397.5	-11.3393	0.09399	397.5	5.38988	0.10539	397.5	-0.89256	0.05391	397.5	0.94998	0.04391
397	-11.6136	0.09428	397	5.62547	0.10555	397	-0.85624	0.05414	397	0.9017	0.04414
396.5	-11.9029	0.09453	396.5	5.87578	0.10573	396.5	-0.81932	0.05437	396.5	0.86306	0.04437
396	-12.1809	0.09473	396	6.16027	0.10586	396	-0.76498	0.05458	396	0.87088	0.04458
395.5	-12.4789	0.09497	395.5	6.49835	0.106	395.5	-0.7002	0.05485	395.5	0.79922	0.04485
395	-12.8083	0.09526	395	6.74873	0.10615	395	-0.67892	0.05514	395	0.7833	0.04514
394.5	-13.1699	0.09549	394.5	6.9342	0.1064	394.5	-0.68983	0.0554	394.5	0.78576	0.0454
394	-13.4691	0.09554	394	7.10612	0.10664	394	-0.73421	0.05567	394	0.80146	0.04567
393.5	-13.8101	0.0956	393.5	7.2913	0.10691	393.5	-0.75255	0.05591	393.5	0.80174	0.04591
393	-14.1839	0.09567	393	7.5257	0.10713	393	-0.78537	0.05612	393	0.84017	0.04612
392.5	-14.5859	0.09593	392.5	7.79368	0.10737	392.5	-0.80955	0.0564	392.5	0.86442	0.0464
392	-14.977	0.09615	392	7.91123	0.10746	392	-0.85603	0.05672	392	0.87084	0.04672
391.5	-15.3417	0.09645	391.5	8.09773	0.10778	391.5	-0.88572	0.05702	391.5	0.86814	0.04702
391	-15.7455	0.09664	391	8.32078	0.10807	391	-0.8944	0.05729	391	0.88619	0.04729
390.5	-16.1263	0.09687	390.5	8.59195	0.10837	390.5	-0.91311	0.0575	390.5	0.9181	0.0475
390	-16.5077	0.09709	390	8.85485	0.10866	390	-0.97956	0.05781	390	0.98505	0.04781
389.5	-16.9067	0.09722	389.5	9.17693	0.10887	389.5	-0.99784	0.05821	389.5	1.08538	0.04821
389	-17.3316	0.09733	389	9.52618	0.10913	389	-1.03079	0.0586	389	1.18277	0.0486
388.5	-17.7561	0.09746	388.5	9.96515	0.10939	388.5	-1.05562	0.05893	388.5	1.26244	0.04893
388	-18.2055	0.09769	388	10.4441	0.10978	388	-1.06082	0.0593	388	1.27859	0.0493
387.5	-18.6815	0.09787	387.5	10.8171	0.11001	387.5	-1.10312	0.05969	387.5	1.2847	0.04969
387	-19.1568	0.09821	387	11.2033	0.11032	387	-1.14671	0.06007	387	1.29196	0.05007
386.5	-19.6293	0.09843	386.5	11.6751	0.11063	386.5	-1.15096	0.06045	386.5	1.29189	0.05045
386	-20.0673	0.0988	386	12.1142	0.11094	386	-1.1476	0.0608	386	1.27642	0.0508
385.5	-20.5236	0.09921	385.5	12.5802	0.11127	385.5	-1.14991	0.06119	385.5	1.26196	0.05119
385	-20.9622	0.09959	385	13.083	0.11156	385	-1.14742	0.06162	385	1.28244	0.05162
384.5	-21.3871	0.09985	384.5	13.541	0.11191	384.5	-1.12357	0.06205	384.5	1.28155	0.05205
384	-21.7896	0.10005	384	14.0048	0.11232	384	-1.08489	0.06244	384	1.28297	0.05244
383.5	-22.2006	0.10029	383.5	14.6091	0.11282	383.5	-1.01857	0.06286	383.5	1.31868	0.05286
383	-22.5983	0.10058	383	15.261	0.11324	383	-0.96785	0.06332	383	1.34149	0.05332
382.5	-23.0013	0.10094	382.5	15.8467	0.11364	382.5	-0.91309	0.06384	382.5	1.34359	0.05384
382	-23.4134	0.10135	382	16.3387	0.11404	382	-0.8757	0.06428	382	1.34089	0.05428
381.5	-23.796	0.10167	381.5	16.8703	0.11455	381.5	-0.82717	0.06469	381.5	1.3203	0.05469
381	-24.1741	0.10205	381	17.4192	0.1151	381	-0.79238	0.06507	381	1.27621	0.05507
380.5	-24.4871	0.10245	380.5	17.853	0.11555	380.5	-0.79327	0.06556	380.5	1.23496	0.05556
380	-24.7609	0.1029	380	18.2462	0.11593	380	-0.80043	0.06609	380	1.29175	0.05609
379.5	-24.9858	0.1034	379.5	18.6084	0.11631	379.5	-0.83705	0.0666	379.5	1.33217	0.0566
379	-25.1992	0.10387	379	19.0332	0.1168	379	-0.82606	0.06711	379	1.35649	0.05711
378.5	-25.3675	0.10415	378.5	19.4573	0.11733	378.5	-0.81419	0.06765	378.5	1.40321	0.05765
378	-25.4957	0.10447	378	19.8895	0.1179	378	-0.79751	0.06822	378	1.4614	0.05822
377.5	-25.6385	0.10467	377.5	20.3079	0.11846	377.5	-0.77247	0.0688	377.5	1.54011	0.0588
377	-25.7436	0.10499	377	20.7349	0.11896	377	-0.72665	0.06936	377	1.58612	0.05936
376.5	-25.7789	0.10538	376.5	21.156	0.11944	376.5	-0.69467	0.06987	376.5	1.59608	0.05987
376	-25.8321	0.1058	376	21.5668	0.11992	376	-0.71455	0.07039	376	1.56041	0.06039
375.5	-25.8728	0.10633	375.5	21.9118	0.12037	375.5	-0.75374	0.07095	375.5	1.47617	0.06095
375	-25.8913	0.10681	375	22.1497	0.12077	375	-0.80995	0.07153	375	1.40156	0.06153
374.5	-25.888	0.10724	374.5	22.3357	0.12119	374.5	-0.87275	0.07214	374.5	1.36774	0.06214
374	-25.8304	0.10765	374	22.5654	0.12159	374	-0.93181	0.07279	374	1.34551	0.06279
373.5	-25.6894	0.10801	373.5	22.7579	0.12204	373.5	-0.95713	0.07353	373.5	1.31313	0.06353
373	-25.5078	0.10848	373	22.8765	0.12243	373	-0.98785	0.07425	373	1.27198	0.06425
372.5	-25.2837	0.10894	372.5	22.9595	0.12276	372.5	-1.00633	0.07499	372.5	1.27344	0.06499
372	-25.0218	0.10951	372	23.0175	0.12316	372	-1.03158	0.0757	372	1.28977	0.0657
371.5	-24.7469	0.10999	371.5	23.0653	0.12355	371.5	-1.04446	0.07637	371.5	1.29619	0.06637
371	-24.4496	0.11047	371	23.1007	0.12389	371	-1.05209	0.07706	371	1.34253	0.06706
370.5	-24.1534	0.111	370.5	23.1074	0.12425	370.5	-1.08237	0.07769	370.5	1.44888	0.06769
370	-23.851	0.11157	370	23.1035	0.12462	370	-1.13927	0.07836	370	1.52819	0.06836
369.5	-23.5113	0.11219	369.5	23.1699	0.12498	369.5	-1.17174	0.07903	369.5	1.55171	0.06903
369	-23.1683	0.11267	369	23.2596	0.12524	369	-1.1995	0.07976	369	1.55505	0.06976
368.5	-22.8034	0.11319	368.5	23.2365	0.12558	368.5	-1.23301	0.08051	368.5	1.55591	0.07051
368	-22.4468	0.11376	368	23.1486	0.12589	368	-1.24433	0.08132	368	1.57432	0.07133
367.5	-22.012	0.11427	367.5	23.0654	0.12628	367.5	-1.24235	0.08207	367.5	1.62242	0.07207
367	-21.5189	0.11476	367	22.9811	0.1267	367	-1.23889	0.08284	367	1.70047	0.07284
366.5	-21.0594	0.11531	366.5	22.8833	0.12708	366.5	-1.22384	0.0837	366.5	1.72636	0.0737
366	-20.5812	0.1158	366	22.6382	0.12744	366	-1.22033	0.08466	366	1.7603	0.07466
365.5	-20.1363	0.1164	365.5	22.3702	0.12778	365.5	-1.23745	0.0857	365.5	1.83355	0.0757
365	-19.6841	0.11704	365	22.1923	0.12812	365	-1.22609	0.08671	365	1.88208	0.07671
364.5	-19.2273	0.11768	364.5	21.8785	0.12844	364.5	-1.29591	0.08764	364.5	1.92217	0.07764
364	-18.7721	0.11828	364	21.6075	0.12885	364	-1.35832	0.08848	364	1.98843	0.07848
363.5	-18.3682	0.11883	363.5	21.3084	0.12921	363.5	-1.41875	0.08941	363.5	1.99829	0.07941
363	-17.9486	0.11935	363	21.035	0.1296	363	-1.44703	0.09036	363	1.98195	0.08036
362.5	-17.4969	0.11989	362.5	20.7231	0.13	362.5	-1.49302	0.09133	362.5	1.93664	0.08133
362	-17.0058	0.12041	362	20.4833	0.13026	362	-1.51109	0.09236	362	1.8842	0.08236
361.5	-16.5231	0.12106	361.5	20.208	0.13051	361.5	-1.52391	0.09347	361.5	1.84205	0.08347
361	-16.002	0.12173	361	19.8132	0.1307	361	-1.56402	0.0946	361	1.84029	0.0846
360.5	-15.4731	0.12242	360.5	19.416	0.13092	360.5	-1.56801	0.09577	360.5	1.85371	0.08577
360	-14.9106	0.12305	360	19.0031	0.13122	360	-1.53625	0.09686	360	1.87336	0.08686
359.5	-14.3593	0.12357	359.5	18.6607	0.13155	359.5	-1.48081	0.09797	359.5	1.89628	0.08797
359	-13.8925	0.12419	359	18.2571	0.13183	359	-1.431	0.09915	359	1.90261	0.08915
358.5	-13.4587	0.12483	358.5	17.828	0.13201	358.5	-1.40717	0.10033	358.5	1.92827	0.09032
358	-12.9552	0.1255	358	17.4007	0.13217	358	-1.38383	0.10146	358	1.98702	0.09146
357.5	-12.4969	0.12614	357.5	17.0203	0.13232	357.5	-1.37292	0.10253	357.5	2.0347	0.09253
357	-11.9955	0.1267	357	16.5948	0.13242	357	-1.37105	0.10364	357	2.04004	0.09364
356.5	-11.5087	0.12727	356.5	16.1462	0.1325	356.5	-1.38111	0.10478	356.5	2.10615	0.09478
356	-11.0229	0.12778	356	15.6964	0.13271	356	-1.3743	0.10603	356	2.14061	0.09603
355.5	-10.5697	0.12828	355.5	15.3687	0.13284	355.5	-1.36559	0.10727	355.5	2.1571	0.09727
355	-10.098	0.12887	355	15.0783	0.13299	355	-1.38605	0.10848	355	2.19832	0.09848
354.5	-9.63316	0.12955	354.5	14.8711	0.13307	354.5	-1.40681	0.10964	354.5	2.23263	0.09964
354	-9.18668	0.13021	354	14.6768	0.13314	354	-1.37719	0.11082	354	2.26008	0.10082
353.5	-8.76046	0.1308	353.5	14.3832	0.13321	353.5	-1.35994	0.11204	353.5	2.31589	0.10204
353	-8.35418	0.13132	353	14.037	0.13333	353	-1.36454	0.11322	353	2.36388	0.10322
352.5	-7.95217	0.13185	352.5	13.807	0.13353	352.5	-1.32994	0.11444	352.5	2.41967	0.10444
352	-7.59967	0.13243	352	13.4871	0.13378	352	-1.32886	0.11565	352	2.43905	0.10565
351.5	-7.25777	0.13302	351.5	13.0713	0.13393	351.5	-1.38985	0.11693	351.5	2.49934	0.10693
351	-6.87367	0.13362	351	12.5986	0.13398	351	-1.499	0.11819	351	2.53468	0.10819
350.5	-6.48433	0.13415	350.5	12.1722	0.13396	350.5	-1.5983	0.11945	350.5	2.595	0.10945
350	-6.10244	0.13465	350	11.6608	0.13392	350	-1.69215	0.12066	350	2.67156	0.11066
349.5	-5.74503	0.13515	349.5	11.2106	0.13387	349.5	-1.76088	0.12191	349.5	2.72851	0.11191
349	-5.32787	0.13571	349	10.8794	0.13389	349	-1.81551	0.12314	349	2.80743	0.11314
348.5	-4.91979	0.13632	348.5	10.5064	0.13401	348.5	-1.86163	0.12438	348.5	2.8852	0.11438
348	-4.54321	0.13688	348	10.1735	0.13416	348	-1.88419	0.12556	348	2.94865	0.11556
347.5	-4.16515	0.13743	347.5	9.91072	0.13421	347.5	-1.87916	0.12685	347.5	3.0569	0.11685
347	-3.75569	0.13799	347	9.4753	0.13431	347	-1.86904	0.1281	347	3.1068	0.1181
346.5	-3.37941	0.13844	346.5	9.05647	0.1344	346.5	-1.83338	0.12934	346.5	3.16056	0.11934
346	-2.99447	0.13877	346	8.56148	0.1345	346	-1.80805	0.13064	346	3.20763	0.12064
345.5	-2.61745	0.13906	345.5	8.03807	0.13463	345.5	-1.82638	0.13195	345.5	3.23875	0.12195
345	-2.23555	0.13942	345	7.54205	0.13477	345	-1.84145	0.13323	345	3.2153	0.12323
344.5	-1.84874	0.13992	344.5	7.05275	0.13485	344.5	-1.8723	0.13452	344.5	3.21604	0.12452
344	-1.48254	0.14034	344	6.47733	0.13483	344	-1.94213	0.13583	344	3.23552	0.12583
343.5	-1.09001	0.1407	343.5	5.954	0.13484	343.5	-2.00013	0.13714	343.5	3.25977	0.12714
343	-0.72873	0.14104	343	5.54148	0.13493	343	-2.01605	0.13843	343	3.27196	0.12843
342.5	-0.36371	0.14142	342.5	5.07862	0.13502	342.5	-1.99178	0.13967	342.5	3.30627	0.12967
342	0.01233	0.14186	342	4.69803	0.13516	342	-1.97938	0.14096	342	3.27459	0.13096
341.5	0.36595	0.14231	341.5	4.37315	0.13532	341.5	-1.99944	0.14227	341.5	3.19532	0.13227
341	0.69217	0.14265	341	4.07988	0.13549	341	-1.99917	0.14358	341	3.13757	0.13358
340.5	1.02947	0.14291	340.5	3.74707	0.13567	340.5	-1.98026	0.14484	340.5	3.14316	0.13484
340	1.33355	0.14308	340	3.43395	0.13577	340	-1.97069	0.14607	340	3.1408	0.13607
339.5	1.6527	0.14323	339.5	3.04655	0.13582	339.5	-1.9856	0.1473	339.5	3.12202	0.1373
339	2.00251	0.14333	339	2.61	0.13584	339	-2.02624	0.14845	339	3.09263	0.13845
338.5	2.34436	0.14344	338.5	2.23979	0.13588	338.5	-2.05047	0.14962	338.5	3.11302	0.13962
338	2.69787	0.14366	338	1.85627	0.13604	338	-2.0698	0.15086	338	3.13775	0.14086
337.5	3.03444	0.1439	337.5	1.43833	0.13618	337.5	-2.09458	0.15212	337.5	3.20806	0.14212
337	3.37468	0.14413	337	1.10074	0.1362	337	-2.09711	0.1533	337	3.27975	0.1433
336.5	3.70828	0.14419	336.5	0.71885	0.13613	336.5	-2.12176	0.15443	336.5	3.3922	0.14443
336	4.01265	0.14428	336	0.32025	0.13611	336	-2.11759	0.1556	336	3.4852	0.1456
335.5	4.36547	0.14434	335.5	-0.00312	0.13615	335.5	-2.12116	0.15678	335.5	3.55462	0.14677
335	4.7236	0.14444	335	-0.33588	0.13616	335	-2.11916	0.15795	335	3.63338	0.14795
334.5	5.08255	0.14447	334.5	-0.59786	0.13611	334.5	-2.12721	0.1591	334.5	3.71902	0.1491
334	5.43656	0.14442	334	-0.77184	0.13609	334	-2.12536	0.1602	334	3.77992	0.1502
333.5	5.82305	0.14439	333.5	-0.98598	0.13608	333.5	-2.08244	0.16117	333.5	3.86897	0.15117
333	6.23518	0.14431	333	-1.31916	0.13607	333	-2.02915	0.16216	333	4.00296	0.15216
332.5	6.67462	0.1442	332.5	-1.69223	0.13607	332.5	-2.01884	0.16323	332.5	4.08535	0.15323
332	7.09669	0.14411	332	-2.04601	0.13596	332	-2.04235	0.16434	332	4.11475	0.15434
331.5	7.54783	0.14409	331.5	-2.40081	0.13588	331.5	-2.07238	0.16534	331.5	4.15459	0.15534
331	7.99644	0.14404	331	-2.74107	0.13582	331	-2.07453	0.16632	331	4.20286	0.15632
330.5	8.43025	0.14395	330.5	-3.09325	0.13582	330.5	-2.07034	0.16726	330.5	4.2841	0.15726
330	8.91492	0.14387	330	-3.50958	0.13572	330	-2.05843	0.1682	330	4.38734	0.1582
329.5	9.41577	0.14377	329.5	-4.0493	0.13553	329.5	-2.07587	0.16911	329.5	4.46163	0.15911
329	9.8721	0.14372	329	-4.4896	0.1354	329	-2.09438	0.17004	329	4.50277	0.16004
328.5	10.3263	0.14367	328.5	-4.92488	0.13534	328.5	-2.0798	0.17095	328.5	4.51959	0.16095
328	10.8262	0.14364	328	-5.37295	0.13533	328	-2.0707	0.17182	328	4.49289	0.16181
327.5	11.3555	0.14344	327.5	-5.7697	0.13528	327.5	-2.04406	0.17251	327.5	4.45686	0.16251
327	11.8778	0.14327	327	-6.17535	0.13516	327	-2.02985	0.17316	327	4.43781	0.16316
326.5	12.4275	0.1431	326.5	-6.63647	0.13503	326.5	-2.03582	0.17386	326.5	4.39021	0.16386
326	12.9458	0.14305	326	-7.22448	0.13492	326	-2.06322	0.17461	326	4.35877	0.16461
325.5	13.4591	0.14299	325.5	-7.78265	0.13479	325.5	-2.09578	0.1753	325.5	4.378	0.1653
325	13.9759	0.14287	325	-8.38135	0.13474	325	-2.13482	0.17597	325	4.40622	0.16597
324.5	14.4651	0.14269	324.5	-8.90822	0.13472	324.5	-2.20025	0.17652	324.5	4.40539	0.16652
324	14.9442	0.14249	324	-9.4434	0.13465	324	-2.22566	0.17693	324	4.46921	0.16693
323.5	15.4589	0.14224	323.5	-9.99688	0.13463	323.5	-2.22827	0.17731	323.5	4.52205	0.16731
323	15.9836	0.14208	323	-10.5654	0.13459	323	-2.23593	0.17768	323	4.53737	0.16768
322.5	16.4884	0.14203	322.5	-11.1466	0.13443	322.5	-2.26047	0.17807	322.5	4.54616	0.16807
322	16.9397	0.14198	322	-11.5759	0.1343	322	-2.30042	0.1784	322	4.48033	0.1684
321.5	17.3633	0.14182	321.5	-12.0023	0.13423	321.5	-2.38103	0.17866	321.5	4.40826	0.16866
321	17.8106	0.14151	321	-12.3423	0.13422	321	-2.42841	0.17882	321	4.36334	0.16882
320.5	18.3389	0.1412	320.5	-12.7102	0.13419	320.5	-2.4571	0.17912	320.5	4.36904	0.16912
320	18.8387	0.14097	320	-13.1507	0.13416	320	-2.47469	0.17933	320	4.39836	0.16933
319.5	19.3606	0.1408	319.5	-13.5753	0.13412	319.5	-2.48893	0.17949	319.5	4.46984	0.16949
319	19.8771	0.14072	319	-14.1261	0.13413	319	-2.52921	0.17958	319	4.53138	0.16958
318.5	20.3331	0.14061	318.5	-14.6062	0.13414	318.5	-2.53896	0.17955	318.5	4.60332	0.16955
318	20.7589	0.14045	318	-14.9017	0.13409	318	-2.50227	0.17951	318	4.69449	0.1695
317.5	21.2054	0.14018	317.5	-15.1298	0.13405	317.5	-2.42461	0.17951	317.5	4.72023	0.16951
317	21.5993	0.13984	317	-15.4423	0.13405	317	-2.39447	0.17955	317	4.74589	0.16955
316.5	22.0011	0.13961	316.5	-15.6859	0.13411	316.5	-2.36598	0.17945	316.5	4.75391	0.16945
316	22.3643	0.13938	316	-15.8659	0.1342	316	-2.27996	0.17931	316	4.72813	0.16931
315.5	22.6172	0.13927	315.5	-16.0341	0.13432	315.5	-2.24379	0.17905	315.5	4.66586	0.16905
315	22.7542	0.13924	315	-16.0947	0.13442	315	-2.20606	0.17884	315	4.61517	0.16884
314.5	22.7595	0.13913	314.5	-16.0257	0.13448	314.5	-2.17628	0.1786	314.5	4.5847	0.16859
314	22.6568	0.13905	314	-15.8805	0.13459	314	-2.1035	0.17836	314	4.57724	0.16836
313.5	22.3863	0.13901	313.5	-15.7277	0.13478	313.5	-2.02062	0.17806	313.5	4.62209	0.16806
313	21.8769	0.13906	313	-15.3605	0.13502	313	-1.91933	0.17769	313	4.64421	0.16769
312.5	21.178	0.13925	312.5	-14.9214	0.13531	312.5	-1.85261	0.17727	312.5	4.67014	0.16727
312	20.2804	0.13948	312	-14.3056	0.13567	312	-1.75997	0.17682	312	4.65796	0.16682
311.5	19.2554	0.13967	311.5	-13.4207	0.13602	311.5	-1.64478	0.1764	311.5	4.61962	0.1664
311	18.112	0.13991	311	-12.4392	0.13644	311	-1.52104	0.17598	311	4.59154	0.16598
310.5	16.9122	0.14024	310.5	-11.4018	0.13682	310.5	-1.40171	0.17552	310.5	4.53772	0.16552
310	15.714	0.14061	310	-10.4703	0.13734	310	-1.32376	0.17504	310	4.44912	0.16504
309.5	14.5047	0.14106	309.5	-9.61978	0.13793	309.5	-1.26739	0.1745	309.5	4.35336	0.1645
309	13.2935	0.14166	309	-8.8584	0.13852	309	-1.23819	0.17395	309	4.26605	0.16395
308.5	12.1333	0.14235	308.5	-8.0973	0.13902	308.5	-1.19661	0.17346	308.5	4.16664	0.16346
308	10.9862	0.14314	308	-7.4759	0.13946	308	-1.13024	0.17297	308	4.08238	0.16297
307.5	9.99054	0.14408	307.5	-7.00662	0.13991	307.5	-1.0791	0.17247	307.5	3.98719	0.16247
307	9.11635	0.14497	307	-6.64248	0.14041	307	-1.04174	0.17198	307	3.93686	0.16198
306.5	8.37292	0.14583	306.5	-6.43365	0.14107	306.5	-1.00355	0.1715	306.5	3.85351	0.1615
306	7.83085	0.14677	306	-6.4214	0.14184	306	-0.9585	0.17101	306	3.7538	0.16101
305.5	7.42372	0.14777	305.5	-6.53277	0.14272	305.5	-0.92559	0.17055	305.5	3.6281	0.16055
305	7.23692	0.14867	305	-6.7532	0.14367	305	-0.8783	0.17014	305	3.47516	0.16014
304.5	7.24697	0.14954	304.5	-7.06675	0.14461	304.5	-0.83607	0.16983	304.5	3.34586	0.15983
304	7.41012	0.15033	304	-7.44215	0.14557	304	-0.80538	0.16943	304	3.2223	0.15943
303.5	7.68708	0.15098	303.5	-7.93952	0.14659	303.5	-0.81774	0.16898	303.5	3.13072	0.15898
303	8.00531	0.15157	303	-8.58568	0.14769	303	-0.87085	0.16866	303	3.09074	0.15865
302.5	8.36466	0.15206	302.5	-9.1994	0.14879	302.5	-0.94755	0.1683	302.5	3.0882	0.1583
302	8.7456	0.15244	302	-9.67405	0.1497	302	-0.96151	0.16798	302	3.10086	0.15798
301.5	9.07086	0.15274	301.5	-10.205	0.15042	301.5	-0.95321	0.16762	301.5	3.06306	0.15762
301	9.35962	0.15292	301	-10.6591	0.15103	301	-0.92353	0.16725	301	3.03413	0.15725
300.5	9.62838	0.15296	300.5	-10.9843	0.15162	300.5	-0.90219	0.16684	300.5	3.01885	0.15684
300	9.82936	0.15292	300	-11.2111	0.15218	300	-0.90804	0.16653	300	3.00385	0.15653
299.5	9.91629	0.15273	299.5	-11.257	0.15271	299.5	-0.95824	0.16626	299.5	2.97345	0.15626
299	9.85062	0.15251	299	-11.1919	0.15312	299	-1.00882	0.16604	299	2.91318	0.15604
298.5	9.71317	0.15232	298.5	-11.0216	0.15343	298.5	-0.9851	0.16585	298.5	2.88193	0.15585
298	9.4957	0.15212	298	-10.7753	0.15353	298	-0.97925	0.16554	298	2.87545	0.15554
297.5	9.22392	0.15177	297.5	-10.4183	0.15346	297.5	-0.97798	0.16528	297.5	2.83904	0.15528
297	8.91626	0.15139	297	-9.98948	0.15329	297	-0.97919	0.16502	297	2.80866	0.15502
296.5	8.59775	0.15122	296.5	-9.58755	0.15308	296.5	-0.95582	0.1648	296.5	2.80157	0.1548
296	8.2844	0.15115	296	-9.27063	0.15277	296	-0.93	0.16456	296	2.73994	0.15456
295.5	7.93087	0.15117	295.5	-8.98822	0.15238	295.5	-0.89585	0.16439	295.5	2.68537	0.15439
295	7.63724	0.15127	295	-8.72658	0.15193	295	-0.87077	0.16414	295	2.58036	0.15414
294.5	7.38023	0.15135	294.5	-8.51877	0.15148	294.5	-0.80155	0.16388	294.5	2.38503	0.15388
294	7.11813	0.1515	294	-8.2555	0.15115	294	-0.67342	0.16362	294	2.16935	0.15362
293.5	6.83647	0.15175	293.5	-8.01005	0.151	293.5	-0.57192	0.16347	293.5	2.03881	0.15347
293	6.57462	0.15209	293	-7.7998	0.15102	293	-0.55709	0.16329	293	1.92377	0.15329
292.5	6.37009	0.15249	292.5	-7.67952	0.15108	292.5	-0.54886	0.16309	292.5	1.82121	0.15309
292	6.12231	0.15284	292	-7.53247	0.15121	292	-0.504	0.16288	292	1.68248	0.15288
291.5	5.92668	0.15321	291.5	-7.31027	0.1514	291.5	-0.46002	0.1627	291.5	1.58336	0.1527
291	5.72342	0.15363	291	-7.07875	0.1516	291	-0.388	0.16253	291	1.54973	0.15253
290.5	5.52274	0.15407	290.5	-6.8844	0.15188	290.5	-0.3091	0.16233	290.5	1.53122	0.15233
290	5.31093	0.15447	290	-6.61123	0.15214	290	-0.26622	0.16218	290	1.4565	0.15218
289.5	5.07208	0.15496	289.5	-6.33885	0.15246	289.5	-0.21211	0.1621	289.5	1.35223	0.1521
289	4.79338	0.15548	289	-5.98632	0.15271	289	-0.12278	0.16202	289	1.28431	0.15202
288.5	4.56156	0.15606	288.5	-5.66803	0.15286	288.5	-0.05129	0.16188	288.5	1.21133	0.15188
288	4.27359	0.15657	288	-5.299	0.15295	288	0.00433	0.16168	288	1.15649	0.15168
287.5	4.03936	0.15708	287.5	-4.8896	0.15308	287.5	0.07768	0.16141	287.5	1.06444	0.15141
287	3.82844	0.15767	287	-4.53688	0.15325	287	0.14583	0.16115	287	0.9857	0.15115
286.5	3.60498	0.15835	286.5	-4.2616	0.15349	286.5	0.17186	0.16095	286.5	0.92004	0.15095
286	3.39	0.15907	286	-3.99498	0.15372	286	0.15927	0.16084	286	0.86621	0.15084
285.5	3.16359	0.1598	285.5	-3.78958	0.15392	285.5	0.08012	0.16079	285.5	0.8172	0.15079
285	2.96355	0.16062	285	-3.56878	0.15414	285	0.03428	0.16069	285	0.79195	0.15069
284.5	2.76909	0.16154	284.5	-3.32483	0.15453	284.5	0.03761	0.16054	284.5	0.77998	0.15054
284	2.52505	0.16257	284	-3.03743	0.15506	284	0.09204	0.16043	284	0.74115	0.15043
283.5	2.28216	0.16378	283.5	-2.6896	0.1557	283.5	0.16355	0.16041	283.5	0.69909	0.15041
283	2.07046	0.16512	283	-2.48805	0.15639	283	0.20343	0.16043	283	0.58696	0.15043
282.5	1.92814	0.16656	282.5	-2.24133	0.15723	282.5	0.20422	0.16053	282.5	0.45319	0.15053
282	1.81292	0.16814	282	-1.99877	0.15829	282	0.20882	0.16061	282	0.35302	0.15061
281.5	1.7134	0.16978	281.5	-1.75542	0.15961	281.5	0.25873	0.16066	281.5	0.29852	0.15066
281	1.56573	0.17144	281	-1.58201	0.16108	281	0.24226	0.16072	281	0.26734	0.15072
280.5	1.39188	0.17323	280.5	-1.50652	0.16265	280.5	0.20578	0.16091	280.5	0.23383	0.15091
280	1.24555	0.17495	280	-1.40695	0.16424	280	0.18043	0.16125	280	0.17073	0.15125
279.5	1.15027	0.17676	279.5	-1.32562	0.16591	279.5	0.10993	0.16166	279.5	0.07865	0.15166
279	1.03921	0.17846	279	-1.29051	0.16759	279	0.03074	0.16207	279	0.04191	0.15207
278.5	0.92257	0.1801	278.5	-1.13715	0.16925	278.5	-0.01093	0.16247	278.5	0.05083	0.15247
278	0.81407	0.18174	278	-0.938	0.17087	278	-0.00319	0.16285	278	0.06296	0.15285
277.5	0.71949	0.18341	277.5	-0.79534	0.17252	277.5	0.04195	0.16327	277.5	0.08177	0.15327
277	0.64397	0.18507	277	-0.67986	0.17416	277	0.07972	0.1637	277	0.04049	0.1537
276.5	0.61314	0.18666	276.5	-0.61344	0.17574	276.5	0.10746	0.16428	276.5	0.02755	0.15428
276	0.59349	0.18821	276	-0.52192	0.17725	276	0.09256	0.16494	276	-0.00233	0.15494
275.5	0.60484	0.18976	275.5	-0.491	0.17872	275.5	0.06308	0.16565	275.5	-0.0577	0.15565
275	0.61347	0.19124	275	-0.45413	0.18013	275	0.02724	0.16638	275	-0.08701	0.15638
274.5	0.59532	0.19264	274.5	-0.47429	0.18142	274.5	0.01514	0.16713	274.5	-0.05096	0.15713
274	0.55943	0.19401	274	-0.67129	0.18255	274	-0.00103	0.16791	274	0.01393	0.15791
273.5	0.50775	0.19531	273.5	-0.82479	0.18352	273.5	-0.04602	0.1688	273.5	0.01133	0.1588
273	0.48534	0.19659	273	-1.03394	0.18441	273	-0.02896	0.16974	273	-0.01597	0.15974
272.5	0.5222	0.19774	272.5	-1.20417	0.18532	272.5	0.02302	0.17068	272.5	-0.04916	0.16068
272	0.59217	0.19885	272	-1.37639	0.18635	272	0.02702	0.17156	272	-0.07686	0.16156
271.5	0.58694	0.2	271.5	-1.47533	0.18746	271.5	0.02206	0.17258	271.5	-0.10831	0.16258
271	0.52663	0.20119	271	-1.59536	0.18858	271	0.04329	0.17375	271	-0.06276	0.16375
270.5	0.42253	0.20242	270.5	-1.65618	0.18983	270.5	0.08452	0.17506	270.5	-0.10031	0.16506
270	0.36312	0.20358	270	-1.72683	0.19119	270	0.0894	0.17646	270	-0.20479	0.16646
269.5	0.33591	0.20474	269.5	-1.72641	0.19256	269.5	0.05251	0.17785	269.5	-0.27908	0.16785
269	0.32248	0.2059	269	-1.75841	0.19391	269	-0.01391	0.17923	269	-0.37534	0.16923
268.5	0.34972	0.20715	268.5	-1.72159	0.19523	268.5	-0.03094	0.1807	268.5	-0.49673	0.1707
268	0.35179	0.20835	268	-1.67723	0.19645	268	-0.02423	0.18226	268	-0.66369	0.17226
267.5	0.34549	0.2095	267.5	-1.61456	0.19758	267.5	-0.05353	0.18388	267.5	-0.76559	0.17388
267	0.35776	0.21055	267	-1.60106	0.19878	267	-0.07792	0.18557	267	-0.79186	0.17557
266.5	0.35028	0.21156	266.5	-1.57757	0.19991	266.5	-0.09572	0.18726	266.5	-0.83134	0.17726
266	0.33036	0.21251	266	-1.56104	0.201	266	-0.134	0.18905	266	-0.9163	0.17905
265.5	0.3408	0.21327	265.5	-1.52469	0.20205	265.5	-0.14255	0.1909	265.5	-1.05627	0.1809
265	0.35448	0.21401	265	-1.50761	0.20306	265	-0.13372	0.19292	265	-1.20517	0.18292
264.5	0.32581	0.21473	264.5	-1.44787	0.20406	264.5	-0.14923	0.19505	264.5	-1.26335	0.18505
264	0.29538	0.21542	264	-1.26411	0.20505	264	-0.14463	0.19719	264	-1.30544	0.18719
263.5	0.28627	0.21594	263.5	-1.12792	0.20593	263.5	-0.09111	0.19939	263.5	-1.34035	0.18939
263	0.26403	0.21631	263	-1.04302	0.20666	263	-0.01359	0.20158	263	-1.37439	0.19158
262.5	0.28722	0.21652	262.5	-0.86549	0.20717	262.5	0.0658	0.20377	262.5	-1.42925	0.19377
262	0.34456	0.21671	262	-0.60996	0.20756	262	0.16332	0.20601	262	-1.45062	0.19601
261.5	0.32615	0.21686	261.5	-0.62264	0.20788	261.5	0.20428	0.20834	261.5	-1.47296	0.19834
261	0.21328	0.21686	261	-0.62073	0.2081	261	0.2709	0.21082	261	-1.44388	0.20081
260.5	0.1133	0.21678	260.5	-0.52902	0.20827	260.5	0.35986	0.21336	260.5	-1.34899	0.20336
260	0.00565	0.21669	260	-0.40521	0.20833	260	0.3931	0.21597	260	-1.20727	0.20597
259.5	-0.11986	0.21664	259.5	-0.49239	0.20832	259.5	0.37256	0.21863	259.5	-1.08151	0.20863
259	-0.25802	0.21655	259	-0.69894	0.20826	259	0.34114	0.22125	259	-0.96145	0.21124
258.5	-0.34051	0.2164	258.5	-0.79024	0.2081	258.5	0.32696	0.22385	258.5	-0.84765	0.21385
258	-0.44915	0.21614	258	-0.89846	0.20791	258	0.32404	0.22652	258	-0.72623	0.21652
257.5	-0.52905	0.21583	257.5	-0.8205	0.2077	257.5	0.35074	0.22925	257.5	-0.62493	0.21925
257	-0.5927	0.21558	257	-0.71747	0.20741	257	0.34266	0.23198	257	-0.4583	0.22198
256.5	-0.57833	0.21527	256.5	-0.6277	0.207	256.5	0.30267	0.23463	256.5	-0.30565	0.22463
256	-0.5119	0.2149	256	-0.55012	0.20648	256	0.2585	0.23738	256	-0.22777	0.22738
255.5	-0.49107	0.21455	255.5	-0.57506	0.20585	255.5	0.18108	0.24023	255.5	-0.16061	0.23023
255	-0.50592	0.21414	255	-0.71713	0.20515	255	0.05114	0.24309	255	-0.06921	0.23309
254.5	-0.52879	0.21373	254.5	-0.784	0.20442	254.5	-0.1134	0.24587	254.5	0.07158	0.23587
254	-0.58394	0.2132	254	-0.83808	0.20353	254	-0.28006	0.2487	254	0.26292	0.2387
253.5	-0.5684	0.21272	253.5	-0.97868	0.20247	253.5	-0.42275	0.25148	253.5	0.51623	0.24148
253	-0.53923	0.21226	253	-1.07683	0.20135	253	-0.50358	0.25428	253	0.82895	0.24428
252.5	-0.4656	0.21173	252.5	-1.15611	0.20024	252.5	-0.59003	0.25704	252.5	1.11295	0.24704
252	-0.41483	0.21113	252	-1.2704	0.19918	252	-0.66656	0.2598	252	1.36446	0.2498
251.5	-0.34807	0.21038	251.5	-1.19083	0.1981	251.5	-0.69898	0.26248	251.5	1.55812	0.25248
251	-0.27929	0.20954	251	-0.95558	0.19694	251	-0.70981	0.2651	251	1.74807	0.2551
250.5	-0.22081	0.20875	250.5	-0.79811	0.19559	250.5	-0.75639	0.26772	250.5	1.892	0.25772
250	-0.1639	0.20799	250	-0.61675	0.19416	250	-0.77105	0.27026	250	2.00707	0.26026
249.5	-0.15949	0.20722	249.5	-0.41345	0.19281	249.5	-0.83728	0.27279	249.5	2.12829	0.26279
249	-0.26601	0.20647	249	-0.37848	0.19147	249	-0.88503	0.27517	249	2.24865	0.26517

## Sheet: Fig 3d
D-TPE/D-Fmoc			L-TPE/L-Fmoc			L-TPEHis/D-Fmoc			D-TPEHis/L-Fmoc
Wavelength	CPL	DC	Wavelength	CPL	DC	Wavelength	CPL	DC	Wavelength	CPL	DC
651	23.9425	0.0187	651	-35.8011	0.02259	651	0.4011	0.01861	650.5	0.30231	0.03773
650	24.6675	0.01907	650.9	-35.8916	0.02263	650.5	0.44151	0.01883	650	0.35428	0.03812
649	25.5195	0.01947	650.8	-35.9898	0.02267	650	0.52786	0.01905	649.5	0.44278	0.03851
648	26.5959	0.01987	650.7	-36.0862	0.02271	649.5	0.51216	0.01928	649	0.32788	0.03891
647	27.5654	0.02028	650.6	-36.1799	0.02276	649	0.69834	0.01952	648.5	0.27585	0.03933
646	28.4885	0.0207	650.5	-36.2771	0.02281	648.5	0.45837	0.01977	648	0.05985	0.03974
645	29.57	0.02113	650.4	-36.3772	0.02286	648	0.35875	0.02002	647.5	0.0213	0.04012
644	30.6227	0.02155	650.3	-36.483	0.0229	647.5	0.30812	0.02028	647	-0.39072	0.04049
643	31.6612	0.02201	650.2	-36.5953	0.02295	647	0.49225	0.02051	646.5	-0.74448	0.04091
642	32.497	0.02247	650.1	-36.7193	0.02299	646.5	0.27075	0.02075	646	-0.87723	0.04135
641	33.4808	0.02293	650	-36.857	0.02304	646	0.31036	0.02098	645.5	-0.75101	0.04178
640	34.5583	0.02338	649.9	-36.9876	0.02308	645.5	0.24697	0.02127	645	-0.48706	0.04218
639	35.4977	0.02386	649.8	-37.1028	0.02312	645	0.20225	0.02148	644.5	-0.14587	0.0426
638	36.5739	0.02435	649.7	-37.2148	0.02316	644.5	0.11894	0.02173	644	0.10333	0.04301
637	37.3157	0.02483	649.6	-37.3246	0.02321	644	-0.30103	0.02199	643.5	0.30978	0.04342
636	38.1448	0.02532	649.5	-37.4335	0.02325	643.5	-0.39607	0.02224	643	0.32492	0.04384
635	39.2523	0.02582	649.4	-37.5501	0.0233	643	-0.43044	0.02252	642.5	0.42209	0.04425
634	40.3822	0.02632	649.3	-37.672	0.02335	642.5	-0.25767	0.02283	642	0.43915	0.04467
633	41.5835	0.02682	649.2	-37.7924	0.0234	642	-0.26582	0.02316	641.5	0.49832	0.0451
632	42.4594	0.02734	649.1	-37.9006	0.02344	641.5	-0.43226	0.02344	641	0.73315	0.04554
631	43.2566	0.02783	649	-38.0092	0.02348	641	-0.4917	0.02372	640.5	1.12518	0.04598
630	44.0289	0.02833	648.9	-38.1158	0.02353	640.5	-0.64299	0.02403	640	1.38794	0.04642
629	44.9858	0.02883	648.8	-38.2178	0.02357	640	-0.51175	0.02432	639.5	1.59512	0.04686
628	46.0961	0.02933	648.7	-38.2998	0.02362	639.5	-0.4198	0.02462	639	1.68701	0.04734
627	46.9948	0.02979	648.6	-38.3784	0.02367	639	-0.45308	0.02496	638.5	1.87622	0.04778
626	47.7266	0.03027	648.5	-38.4621	0.02372	638.5	-0.37171	0.02526	638	2.11893	0.04824
625	48.5635	0.03075	648.4	-38.5604	0.02377	638	-0.55466	0.02554	637.5	2.15182	0.0487
624	49.5695	0.03122	648.3	-38.6679	0.02381	637.5	-0.73229	0.02586	637	1.92377	0.04911
623	50.5434	0.0317	648.2	-38.7789	0.02386	637	-0.9191	0.02616	636.5	1.50311	0.04958
622	51.6606	0.03217	648.1	-38.8963	0.0239	636.5	-0.73666	0.02647	636	1.22293	0.05003
621	52.6712	0.03267	648	-39.0203	0.02395	636	-0.63417	0.0268	635.5	1.15262	0.05049
620	53.7771	0.03316	647.9	-39.1494	0.02401	635.5	-0.60274	0.02711	635	1.46692	0.05094
619	54.6219	0.03368	647.8	-39.2749	0.02405	635	-0.4833	0.02745	634.5	1.73798	0.05141
618	55.8672	0.03422	647.7	-39.4013	0.0241	634.5	-0.57745	0.02777	634	1.83142	0.05191
617	56.998	0.03478	647.6	-39.5421	0.02414	634	-0.71129	0.02809	633.5	1.71063	0.05236
616	58.0147	0.03536	647.5	-39.6761	0.02419	633.5	-0.66412	0.02842	633	1.69696	0.05279
615	59.3212	0.03598	647.4	-39.8115	0.02423	633	-0.60031	0.02875	632.5	1.30786	0.05324
614	60.7849	0.03662	647.3	-39.9432	0.02428	632.5	-0.59579	0.0291	632	0.90051	0.05369
613	62.1649	0.03728	647.2	-40.0773	0.02433	632	-0.42612	0.02947	631.5	0.74143	0.05414
612	63.7681	0.03801	647.1	-40.2144	0.02437	631.5	-0.28988	0.02982	631	0.7742	0.05456
611	65.3235	0.03877	647	-40.3519	0.02442	631	-0.19192	0.03019	630.5	0.91717	0.055
610	66.8581	0.03956	646.9	-40.4921	0.02447	630.5	-0.18412	0.03054	630	1.0267	0.05545
609	68.9202	0.04041	646.8	-40.6202	0.02452	630	-0.08979	0.03097	629.5	1.00854	0.05587
608	71.2526	0.04132	646.7	-40.7436	0.02458	629.5	0.07751	0.03138	629	1.09473	0.05629
607	73.1909	0.04227	646.6	-40.8715	0.02462	629	0.306	0.03171	628.5	1.40921	0.05675
606	75.1351	0.04329	646.5	-41.0072	0.02466	628.5	0.11761	0.03212	628	1.7258	0.0572
605	77.4077	0.04435	646.4	-41.1494	0.02472	628	-0.0456	0.03257	627.5	1.67505	0.05763
604	79.8187	0.04545	646.3	-41.2871	0.02477	627.5	0.10642	0.03293	627	1.47205	0.05806
603	82.0697	0.0466	646.2	-41.4244	0.02482	627	0.18599	0.0333	626.5	1.18518	0.05849
602	84.6031	0.04782	646.1	-41.5666	0.02487	626.5	0.33235	0.03372	626	1.01251	0.05889
601	87.2409	0.04904	646	-41.714	0.02492	626	0.51946	0.03409	625.5	1.00827	0.05933
600	89.3825	0.05032	645.9	-41.8592	0.02497	625.5	0.64769	0.03449	625	0.9743	0.05973
599	92.0927	0.0516	645.8	-41.9939	0.02502	625	0.60942	0.03491	624.5	0.9451	0.06017
598	95.0758	0.05292	645.7	-42.1179	0.02506	624.5	0.76419	0.03532	624	0.83524	0.06057
597	98.1413	0.05429	645.6	-42.2336	0.02511	624	1.00321	0.03572	623.5	0.94403	0.06094
596	100.892	0.05567	645.5	-42.3586	0.02516	623.5	0.8633	0.03613	623	0.93362	0.06135
595	103.621	0.05706	645.4	-42.4833	0.02521	623	0.97517	0.03655	622.5	0.99274	0.06175
594	106.633	0.05848	645.3	-42.5845	0.02526	622.5	0.80912	0.03699	622	1.28479	0.06218
593	109.429	0.05992	645.2	-42.6956	0.02531	622	0.73532	0.0374	621.5	1.56073	0.06261
592	112.137	0.0614	645.1	-42.8028	0.02535	621.5	0.45863	0.03782	621	1.76862	0.06306
591	114.752	0.06289	645	-42.8954	0.0254	621	0.33803	0.03824	620.5	1.77451	0.06349
590	117.361	0.06441	644.9	-42.9908	0.02545	620.5	0.51289	0.03866	620	1.58914	0.06386
589	120.256	0.06594	644.8	-43.0783	0.0255	620	0.71344	0.03909	619.5	1.63998	0.06429
588	123.465	0.06752	644.7	-43.1854	0.02555	619.5	0.73522	0.03955	619	1.68491	0.06472
587	126.758	0.06913	644.6	-43.3108	0.02561	619	0.8041	0.04003	618.5	1.83569	0.06516
586	130.082	0.07077	644.5	-43.4444	0.02566	618.5	0.71941	0.04048	618	1.86166	0.06558
585	133.344	0.07248	644.4	-43.5725	0.02571	618	0.58334	0.04091	617.5	1.85648	0.06604
584	136.983	0.07422	644.3	-43.7039	0.02576	617.5	0.57253	0.04139	617	1.82907	0.0665
583	141.037	0.076	644.2	-43.8338	0.0258	617	0.4446	0.04189	616.5	1.65598	0.06703
582	145.262	0.07784	644.1	-43.9735	0.02586	616.5	0.42301	0.0424	616	1.66125	0.06753
581	149.438	0.07971	644	-44.1261	0.02591	616	0.16034	0.04288	615.5	1.89279	0.06808
580	153.055	0.08161	643.9	-44.2908	0.02596	615.5	-0.10118	0.04339	615	2.10162	0.06864
579	157.216	0.08356	643.8	-44.4506	0.02601	615	0.09223	0.0439	614.5	2.29056	0.06919
578	161.622	0.08554	643.7	-44.611	0.02606	614.5	-0.12269	0.04439	614	2.20758	0.06974
577	165.857	0.08752	643.6	-44.7817	0.02611	614	0.26362	0.04493	613.5	1.70694	0.07031
576	170.34	0.08952	643.5	-44.9426	0.02616	613.5	0.50047	0.04547	613	1.2442	0.07087
575	174.889	0.09157	643.4	-45.0992	0.02621	613	0.55132	0.04602	612.5	1.00256	0.07147
574	179.411	0.09364	643.3	-45.263	0.02627	612.5	0.6271	0.04655	612	0.69403	0.07212
573	183.944	0.09572	643.2	-45.4454	0.02632	612	0.46184	0.04711	611.5	0.58771	0.07276
572	188.357	0.09781	643.1	-45.6371	0.02637	611.5	0.82147	0.04771	611	0.84482	0.0734
571	192.93	0.09993	643	-45.8253	0.02643	611	0.66382	0.04831	610.5	0.86743	0.07409
570	197.36	0.10209	642.9	-46.0044	0.02648	610.5	0.7647	0.04888	610	0.48047	0.07477
569	201.905	0.10429	642.8	-46.1749	0.02653	610	0.69542	0.04948	609.5	0.06393	0.07548
568	206.375	0.10653	642.7	-46.3457	0.02658	609.5	0.764	0.05011	609	0.13141	0.07619
567	211.014	0.10879	642.6	-46.5192	0.02663	609	0.90427	0.05073	608.5	0.43439	0.07693
566	215.45	0.11112	642.5	-46.6956	0.02668	608.5	0.67044	0.05133	608	0.67252	0.07765
565	219.997	0.1135	642.4	-46.8636	0.02673	608	0.39405	0.05189	607.5	0.67197	0.07841
564	224.804	0.11593	642.3	-47.0283	0.02678	607.5	0.68059	0.05256	607	0.3035	0.07922
563	230.441	0.11839	642.2	-47.1855	0.02683	607	0.63247	0.05319	606.5	0.12088	0.08
562	235.835	0.1209	642.1	-47.3393	0.02687	606.5	0.31259	0.05381	606	-0.22961	0.08078
561	241.759	0.12353	642	-47.4715	0.02692	606	0.21111	0.05449	605.5	-0.4169	0.08161
560	248.478	0.12625	641.9	-47.598	0.02698	605.5	-0.02819	0.05512	605	-0.25299	0.08246
559	254.71	0.12905	641.8	-47.7134	0.02703	605	-0.11596	0.05574	604.5	-0.21384	0.08334
558	261.119	0.13191	641.7	-47.823	0.02709	604.5	0.04467	0.05644	604	-0.39877	0.08417
557	267.894	0.13487	641.6	-47.9339	0.02714	604	0.36509	0.05713	603.5	-0.60022	0.08502
556	275.091	0.13795	641.5	-48.063	0.02719	603.5	0.27857	0.0578	603	-1.02206	0.08594
555	282.378	0.14114	641.4	-48.1966	0.02725	603	0.21098	0.05847	602.5	-1.68314	0.08687
554	289.217	0.14444	641.3	-48.3289	0.02731	602.5	0.05294	0.0591	602	-1.91544	0.08778
553	296.786	0.14779	641.2	-48.4735	0.02736	602	0.0374	0.05972	601.5	-1.72839	0.08871
552	303.852	0.15117	641.1	-48.623	0.02742	601.5	-0.22822	0.06042	601	-1.36505	0.08972
551	311.223	0.15466	641	-48.7712	0.02746	601	-0.35315	0.06112	600.5	-1.0741	0.09069
550	319.038	0.15823	640.9	-48.927	0.02752	600.5	-0.52084	0.06183	600	-0.79971	0.09169
549	327.037	0.16186	640.8	-49.0796	0.02758	600	0.06666	0.06253	599.5	-0.40524	0.09265
548	334.83	0.16548	640.7	-49.2476	0.02763	599.5	-0.01879	0.06321	599	-0.16583	0.09363
547	342.983	0.16919	640.6	-49.4268	0.02769	599	0.12192	0.0639	598.5	-0.19998	0.09465
546	351.841	0.17296	640.5	-49.6121	0.02774	598.5	0.22657	0.06463	598	-0.46439	0.0957
545	360.407	0.17682	640.4	-49.8067	0.0278	598	0.53548	0.06534	597.5	-0.5658	0.09675
544	369.362	0.18067	640.3	-49.9993	0.02785	597.5	0.50138	0.06613	597	-0.66852	0.09774
543	378.355	0.18456	640.2	-50.1879	0.02791	597	1.05475	0.06693	596.5	-0.85239	0.09873
542	387.056	0.18843	640.1	-50.3627	0.02796	596.5	0.7464	0.06768	596	-0.90283	0.09978
541	396.057	0.1924	640	-50.5235	0.02802	596	0.69588	0.06842	595.5	-0.73358	0.10089
540	405.519	0.19641	639.9	-50.6685	0.02807	595.5	0.4628	0.06923	595	-0.65506	0.10198
539	415.412	0.20043	639.8	-50.8006	0.02812	595	0.45163	0.07002	594.5	-0.42877	0.10303
538	424.869	0.20444	639.7	-50.9283	0.02818	594.5	0.34134	0.07091	594	-0.19846	0.1041
537	434.019	0.20846	639.6	-51.0439	0.02823	594	0.25639	0.07171	593.5	-0.3949	0.10518
536	443.239	0.21255	639.5	-51.1572	0.02829	593.5	0.1607	0.0726	593	-0.68549	0.10628
535	452.138	0.21675	639.4	-51.2749	0.02834	593	0.24597	0.07339	592.5	-1.03366	0.1074
534	461.518	0.22099	639.3	-51.3867	0.02839	592.5	0.34934	0.07426	592	-1.66098	0.10851
533	470.622	0.22526	639.2	-51.4944	0.02845	592	0.31777	0.07515	591.5	-2.48468	0.10955
532	480.167	0.22959	639.1	-51.5994	0.0285	591.5	0.51795	0.07605	591	-3.24097	0.11066
531	490.175	0.23399	639	-51.7089	0.02856	591	0.5972	0.07688	590.5	-3.33469	0.11177
530	499.683	0.23844	638.9	-51.817	0.02861	590.5	0.28784	0.07778	590	-2.94376	0.11288
529	509.763	0.24296	638.8	-51.9203	0.02867	590	0.1163	0.07865	589.5	-2.49713	0.11397
528	519.203	0.24744	638.7	-52.0337	0.02873	589.5	0.27729	0.07954	589	-2.30875	0.11512
527	529.546	0.25209	638.6	-52.1554	0.02879	589	0.00321	0.08038	588.5	-2.20615	0.1163
526	540.001	0.25684	638.5	-52.2954	0.02884	588.5	0.14498	0.08131	588	-1.95007	0.11746
525	551.03	0.26159	638.4	-52.4337	0.02889	588	0.38347	0.0822	587.5	-1.61627	0.11862
524	562.365	0.26639	638.3	-52.5714	0.02895	587.5	0.1734	0.08312	587	-1.22137	0.11979
523	573.096	0.27129	638.2	-52.7013	0.02901	587	0.32465	0.084	586.5	-0.84323	0.12094
522	584.464	0.27633	638.1	-52.8369	0.02907	586.5	0.09361	0.08495	586	-0.38589	0.12211
521	596.393	0.28139	638	-52.9693	0.02912	586	0.49114	0.08592	585.5	0.29846	0.12331
520	609.339	0.28664	637.9	-53.1021	0.02917	585.5	0.27881	0.08686	585	1.07889	0.12454
519	622.217	0.29186	637.8	-53.2254	0.02923	585	0.48099	0.0879	584.5	1.68604	0.12573
518	634.565	0.29711	637.7	-53.3453	0.02929	584.5	0.50431	0.08889	584	2.11502	0.12696
517	647.447	0.30238	637.6	-53.4668	0.02934	584	0.69011	0.08989	583.5	2.39618	0.12817
516	660.149	0.30776	637.5	-53.5874	0.02939	583.5	0.55544	0.09095	583	2.95334	0.12942
515	673.322	0.31312	637.4	-53.7105	0.02945	583	0.10223	0.09197	582.5	3.16135	0.13074
514	686.75	0.31853	637.3	-53.8447	0.02951	582.5	0.20853	0.09299	582	2.98709	0.13198
513	698.796	0.32379	637.2	-53.9775	0.02956	582	0.35377	0.09402	581.5	2.91528	0.13323
512	710.726	0.32905	637.1	-54.1105	0.02962	581.5	0.30239	0.09512	581	2.79352	0.13453
511	722.211	0.33419	637	-54.2565	0.02968	581	0.34511	0.09614	580.5	2.46112	0.13578
510	733.984	0.33933	636.9	-54.4084	0.02973	580.5	0.00471	0.09727	580	2.15405	0.13714
509	744.968	0.34438	636.8	-54.5491	0.02979	580	-0.28895	0.09834	579.5	1.98047	0.13847
508	755.997	0.34947	636.7	-54.695	0.02985	579.5	-0.3307	0.0994	579	1.92468	0.13979
507	767.907	0.35438	636.6	-54.8418	0.0299	579	0.14961	0.10049	578.5	2.0845	0.14111
506	777.813	0.35932	636.5	-54.9977	0.02996	578.5	0.34547	0.10158	578	2.07111	0.14248
505	789.077	0.36415	636.4	-55.1489	0.03001	578	0.19589	0.10268	577.5	1.81818	0.14381
504	801.023	0.36911	636.3	-55.278	0.03007	577.5	0.24638	0.10383	577	1.3429	0.14515
503	812.299	0.37391	636.2	-55.3942	0.03013	577	0.49718	0.10493	576.5	0.67661	0.14647
502	823.593	0.37876	636.1	-55.4945	0.03018	576.5	0.79524	0.10601	576	0.27008	0.14782
501	835.519	0.38361	636	-55.5974	0.03024	576	0.65356	0.10717	575.5	0.19931	0.14915
500	846.684	0.38856	635.9	-55.7041	0.0303	575.5	0.53654	0.10832	575	0.06589	0.15054
499	856.754	0.3935	635.8	-55.8122	0.03036	575	0.91862	0.10945	574.5	-0.13654	0.15188
498	868.673	0.39831	635.7	-55.9129	0.03042	574.5	1.04846	0.11071	574	-0.05478	0.1532
497	879.954	0.4033	635.6	-56.0119	0.03048	574	0.66651	0.11195	573.5	-0.14685	0.15454
496	891.079	0.40817	635.5	-56.119	0.03054	573.5	0.58741	0.11313	573	-0.72073	0.15591
495	901.602	0.41302	635.4	-56.2385	0.0306	573	0.72003	0.11441	572.5	-1.18286	0.15735
494	912.456	0.41791	635.3	-56.3557	0.03066	572.5	1.04589	0.11558	572	-1.12988	0.1587
493	923.036	0.42269	635.2	-56.4853	0.03071	572	1.40263	0.11689	571.5	-1.54831	0.16008
492	933.092	0.42733	635.1	-56.6193	0.03077	571.5	1.13912	0.11815	571	-2.36328	0.16148
491	943.876	0.43194	635	-56.7575	0.03083	571	0.79171	0.11943	570.5	-3.13684	0.16283
490	953.921	0.43645	634.9	-56.8951	0.03088	570.5	1.00991	0.12065	570	-3.92142	0.16421
489	963.757	0.4409	634.8	-57.027	0.03093	570	0.71537	0.12195	569.5	-4.40524	0.1656
488	972.941	0.44521	634.7	-57.1538	0.03099	569.5	0.67601	0.12326	569	-4.66043	0.16701
487	982.121	0.44942	634.6	-57.2908	0.03105	569	0.7713	0.12456	568.5	-4.82132	0.16842
486	991.477	0.45356	634.5	-57.4391	0.03109	568.5	0.48877	0.12593	568	-4.53629	0.16981
485	1000.01	0.45751	634.4	-57.5795	0.03115	568	0.82847	0.12722	567.5	-4.21942	0.17126
484	1009.29	0.46135	634.3	-57.7109	0.03121	567.5	0.90608	0.12855	567	-4.00439	0.17273
483	1018.96	0.46499	634.2	-57.8294	0.03127	567	0.67372	0.12988	566.5	-3.64096	0.17417
482	1027.44	0.46861	634.1	-57.9497	0.03133	566.5	0.57547	0.13125	566	-3.48776	0.17563
481	1034.23	0.472	634	-58.0685	0.03139	566	0.60202	0.13259	565.5	-3.38269	0.17714
480	1040.71	0.47527	633.9	-58.1931	0.03145	565.5	0.48237	0.13396	565	-3.12967	0.17863
479	1046.27	0.47832	633.8	-58.3274	0.03151	565	0.31142	0.13532	564.5	-2.65085	0.18007
478	1051.6	0.48127	633.7	-58.4638	0.03157	564.5	0.03261	0.13667	564	-2.14499	0.18157
477	1057.3	0.48402	633.6	-58.6034	0.03163	564	0.21643	0.1381	563.5	-1.9639	0.18306
476	1062.41	0.48656	633.5	-58.7439	0.03169	563.5	0.17978	0.13946	563	-1.26917	0.18457
475	1066.11	0.48896	633.4	-58.8839	0.03175	563	0.46019	0.14094	562.5	-0.83984	0.18614
474	1069.61	0.49105	633.3	-59.0192	0.0318	562.5	0.80209	0.14233	562	-0.40585	0.18771
473	1073.02	0.49295	633.2	-59.1451	0.03185	562	0.86639	0.14384	561.5	0.21777	0.18921
472	1076.23	0.49461	633.1	-59.2684	0.0319	561.5	1.46961	0.14527	561	0.4248	0.19086
471	1078.21	0.49602	633	-59.4047	0.03196	561	1.29648	0.14677	560.5	0.91455	0.1925
470	1079.93	0.49719	632.9	-59.5392	0.03202	560.5	1.04457	0.14826	560	1.65787	0.1941
469	1080.36	0.49812	632.8	-59.6503	0.03207	560	1.2497	0.14979	559.5	1.97784	0.19582
468	1080.12	0.49878	632.7	-59.7426	0.03213	559.5	0.95461	0.15135	559	2.46387	0.19749
467	1079.33	0.49926	632.6	-59.8243	0.03219	559	0.7274	0.15291	558.5	2.99261	0.19914
466	1078.09	0.49956	632.5	-59.916	0.03224	558.5	0.60901	0.15446	558	3.52518	0.20091
465	1076.04	0.49963	632.4	-60.0032	0.0323	558	0.66556	0.15609	557.5	3.36154	0.20265
464	1072.8	0.49954	632.3	-60.0774	0.03235	557.5	0.99355	0.1577	557	2.8519	0.20434
463	1069.33	0.49922	632.2	-60.1416	0.0324	557	1.17772	0.15943	556.5	2.52621	0.20618
462	1065.68	0.49863	632.1	-60.1987	0.03246	556.5	1.0562	0.16107	556	2.16968	0.20801
461	1061.77	0.49769	632	-60.2628	0.03252	556	1.11371	0.16274	555.5	1.87741	0.20987
460	1057.79	0.49669	631.9	-60.3414	0.03257	555.5	0.8831	0.16439	555	1.41034	0.21168
459	1052.41	0.4953	631.8	-60.4163	0.03262	555	1.01604	0.16607	554.5	1.16492	0.21351
458	1045.14	0.49359	631.7	-60.493	0.03268	554.5	0.94881	0.16775	554	0.95758	0.21536
457	1036.3	0.49158	631.6	-60.577	0.03275	554	0.73245	0.16945	553.5	0.65167	0.21731
456	1028.21	0.48916	631.5	-60.6915	0.0328	553.5	0.95518	0.1711	553	-0.03726	0.21922
455	1019.68	0.48645	631.4	-60.8134	0.03285	553	1.02684	0.17284	552.5	-0.54608	0.22114
454	1009.18	0.48335	631.3	-60.9395	0.03291	552.5	0.84728	0.17454	552	-0.62308	0.22308
453	998.839	0.47985	631.2	-61.0799	0.03297	552	1.50317	0.17625	551.5	-0.97607	0.22508
452	986.766	0.47598	631.1	-61.2259	0.03302	551.5	1.03593	0.17795	551	-1.81726	0.22699
451	973.994	0.4717	631	-61.3682	0.03308	551	0.78412	0.17973	550.5	-2.88492	0.22892
450	960.186	0.46703	630.9	-61.5078	0.03314	550.5	1.27709	0.1814	550	-3.9639	0.23092
449	945.796	0.46196	630.8	-61.6561	0.03319	550	0.69047	0.18322	549.5	-4.20319	0.23294
448	930.985	0.45657	630.7	-61.8072	0.03325	549.5	0.64751	0.18498	549	-3.72043	0.23492
447	914.299	0.45088	630.6	-61.9569	0.0333	549	0.40364	0.18672	548.5	-3.06885	0.23698
446	898.954	0.44499	630.5	-62.1183	0.03336	548.5	0.19259	0.18837	548	-2.77692	0.23898
445	881.361	0.4389	630.4	-62.2795	0.03341	548	0.11885	0.19013	547.5	-2.90485	0.24088
444	863.26	0.43255	630.3	-62.4406	0.03347	547.5	0.52332	0.19201	547	-2.52881	0.24296
443	844.421	0.42612	630.2	-62.5923	0.03352	547	0.35801	0.19392	546.5	-1.91608	0.245
442	825.567	0.41925	630.1	-62.7427	0.03358	546.5	0.32787	0.19568	546	-1.34024	0.24695
441	806.349	0.41205	630	-62.8844	0.03364	546	0.94839	0.19749	545.5	-0.63238	0.24897
440	785.603	0.40447	629.9	-63.0233	0.03369	545.5	0.54385	0.19937	545	0.11014	0.25106
439	764.162	0.39653	629.8	-63.1705	0.03375	545	-0.57977	0.20125	544.5	0.98911	0.25317
438	741.381	0.38819	629.7	-63.3069	0.03381	544.5	-0.30007	0.20322	544	1.12741	0.25514
437	718.313	0.37959	629.6	-63.451	0.03386	544	-0.38126	0.2051	543.5	1.09842	0.25715
436	694.479	0.37063	629.5	-63.5998	0.03391	543.5	-0.79607	0.20701	543	1.14594	0.25926
435	669.693	0.3614	629.4	-63.7413	0.03397	543	-0.80771	0.20906	542.5	1.46213	0.26128
434	645.435	0.35201	629.3	-63.8743	0.03403	542.5	-0.01402	0.21107	542	1.0166	0.26334
433	620.425	0.3425	629.2	-63.9944	0.03408	542	0.11099	0.21315	541.5	0.78833	0.26541
432	594.781	0.33296	629.1	-64.1279	0.03414	541.5	0.40215	0.21504	541	0.94113	0.26741
431	570.245	0.32328	629	-64.2727	0.0342	541	0.17678	0.21723	540.5	1.21475	0.26947
430	545.473	0.31349	628.9	-64.4186	0.03426	540.5	0.49184	0.21932	540	1.34506	0.27146
429	521.107	0.30344	628.8	-64.5638	0.03432	540	0.85688	0.22135	539.5	1.61087	0.27352
428	496.597	0.29323	628.7	-64.7179	0.03437	539.5	0.34236	0.22338	539	2.80231	0.27564
427	473.003	0.28301	628.6	-64.8726	0.03444	539	0.51297	0.22539	538.5	2.78696	0.27767
426	448.893	0.27256	628.5	-65.0407	0.03449	538.5	0.08428	0.22742	538	2.14398	0.27967
425	425.33	0.26214	628.4	-65.2042	0.03454	538	-0.78496	0.22949	537.5	2.02649	0.28173
424	403.05	0.25185	628.3	-65.3596	0.0346	537.5	-0.39061	0.23148	537	1.52411	0.28376
423	381.388	0.24173	628.2	-65.5056	0.03465	537	-0.21488	0.23354	536.5	0.76621	0.28573
422	360.247	0.23181	628.1	-65.6402	0.03471	536.5	-0.22085	0.23557	536	1.00198	0.28771
421	339.604	0.22203	628	-65.7773	0.03476	536	-0.50855	0.23762	535.5	1.05682	0.28983
420	319.086	0.21249	627.9	-65.9271	0.03482	535.5	-0.38852	0.23971	535	1.01935	0.29186
419	299.619	0.20312	627.8	-66.0932	0.03488	535	-0.31852	0.24163	534.5	1.18826	0.29392
418	281.217	0.19391	627.7	-66.2554	0.03493	534.5	-1.28886	0.2437	534	1.43454	0.29601
417	262.781	0.18492	627.6	-66.4022	0.03498	534	-1.40253	0.24585	533.5	1.45395	0.29806
416	245.017	0.17604	627.5	-66.5488	0.03503	533.5	-0.90949	0.24786	533	1.66428	0.3001
415	227.832	0.16731	627.4	-66.6942	0.03509	533	-0.1778	0.25007	532.5	1.05481	0.30216
414	210.991	0.15875	627.3	-66.8419	0.03515	532.5	-0.07061	0.25217	532	0.13159	0.30417
413	194.739	0.1503	627.2	-66.9911	0.0352	532	-1.21813	0.25431	531.5	-0.25006	0.30629
412	179.052	0.14195	627.1	-67.1249	0.03526	531.5	-0.62084	0.25647	531	-0.83453	0.30845
411	164.061	0.13386	627	-67.2648	0.03531	531	-0.31702	0.25873	530.5	-1.6315	0.31042
410	149.684	0.12593	626.9	-67.3912	0.03537	530.5	-0.81705	0.26099	530	-1.61368	0.31254
409	136.159	0.1182	626.8	-67.5281	0.03543	530	-0.59472	0.26317	529.5	-1.39725	0.31456
408	123.165	0.11066	626.7	-67.6689	0.03548	529.5	-0.47785	0.26535	529	-1.76892	0.31661
407	110.952	0.1033	626.6	-67.8035	0.03553	529	-1.22909	0.2675	528.5	-1.70227	0.31872
406	100.117	0.09619	626.5	-67.9301	0.03558	528.5	-0.6082	0.26981	528	-1.82065	0.32082
405	89.6783	0.08937	626.4	-68.0728	0.03564	528	-0.50037	0.2721	527.5	-2.76202	0.32293
404	80.5929	0.08288	626.3	-68.2074	0.0357	527.5	0.08858	0.27435	527	-3.32202	0.325
403	72.0111	0.07662	626.2	-68.3282	0.03576	527	0.22381	0.27655	526.5	-3.83566	0.32705
402	63.8646	0.07065	626.1	-68.4568	0.03581	526.5	1.19739	0.27881	526	-4.1615	0.32917
401	56.7302	0.06488	626	-68.5941	0.03587	526	1.24731	0.28101	525.5	-3.76544	0.33128
400	49.9018	0.05927	625.9	-68.7417	0.03592	525.5	-0.08282	0.28324	525	-3.15756	0.33337
399	43.2588	0.05375	625.8	-68.8912	0.03598	525	-0.2502	0.28553	524.5	-3.74377	0.33549
398	37.0514	0.04848	625.7	-69.0414	0.03603	524.5	-0.02608	0.28769	524	-3.64029	0.33766
397	31.5544	0.04357	625.6	-69.1845	0.03608	524	0.28589	0.28992	523.5	-3.76608	0.33977
396	26.4872	0.03899	625.5	-69.3117	0.03613	523.5	0.3263	0.29217	523	-3.96289	0.34188
395	22.0165	0.03478	625.4	-69.4515	0.03618	523	0.35135	0.29442	522.5	-4.25497	0.34406
394	18.0884	0.03094	625.3	-69.5963	0.03623	522.5	-0.2508	0.29671	522	-4.59286	0.34626
393	14.5468	0.02749	625.2	-69.7438	0.03628	522	0.89929	0.29886	521.5	-4.25613	0.3485
392	11.7627	0.02453	625.1	-69.8872	0.03634	521.5	1.13623	0.30119	521	-3.29834	0.35067
391	9.79849	0.02208	625	-70.033	0.0364	521	0.78181	0.30347	520.5	-2.37555	0.35298
390	8.11649	0.02001	624.9	-70.1853	0.03645	520.5	0.19775	0.30582	520	-2.47565	0.35521
389	6.66736	0.01816	624.8	-70.3273	0.03651	520	-0.48269	0.30819	519.5	-1.96149	0.35739
388	5.6781	0.01651	624.7	-70.4498	0.03657	519.5	-1.27885	0.31049	519	-0.96167	0.35954
387	4.75717	0.01503	624.6	-70.5695	0.03663	519	-1.40318	0.31291	518.5	-0.60199	0.36175
386	4.13586	0.0137	624.5	-70.7082	0.03669	518.5	-1.26485	0.31524	518	0.12817	0.36395
385	3.51379	0.01253	624.4	-70.855	0.03674	518	-1.17558	0.31756	517.5	0.88107	0.36618
384	2.96692	0.01151	624.3	-70.9979	0.0368	517.5	-1.01984	0.31993	517	1.40582	0.3684
383	2.51041	0.01062	624.2	-71.1318	0.03685	517	-0.73867	0.32215	516.5	2.29266	0.37061
382	2.23019	0.00983	624.1	-71.2604	0.03689	516.5	-1.03225	0.32453	516	3.60852	0.37287
381	1.97592	0.00916	624	-71.3879	0.03695	516	-1.86628	0.32679	515.5	4.65665	0.37505
380	1.79468	0.00859	623.9	-71.5181	0.03702	515.5	-1.87995	0.329	515	6.03445	0.37717
379	1.54099	0.0081	623.8	-71.6539	0.03707	515	-1.90746	0.33126	514.5	6.95056	0.37919
378	1.3476	0.00772	623.7	-71.7868	0.03712	514.5	-1.35897	0.33362	514	7.66766	0.38134
377	1.20776	0.0074	623.6	-71.916	0.03718	514	-2.44387	0.33589	513.5	8.06042	0.38338
376	1.13971	0.00713	623.5	-72.0482	0.03723	513.5	-3.01149	0.33827	513	7.84387	0.38553
375	1.10483	0.00692	623.4	-72.1939	0.03728	513	-3.03311	0.34048	512.5	6.90167	0.38764
374	1.1218	0.00676	623.3	-72.3467	0.03733	512.5	-2.89891	0.34275	512	6.44766	0.38962
373	1.09592	0.00667	623.2	-72.4852	0.03739	512	-2.04499	0.34492	511.5	6.74768	0.39163
372	0.98346	0.00663	623.1	-72.6096	0.03744	511.5	-1.85493	0.34717	511	6.53577	0.39366
371	0.86789	0.00666	623	-72.7339	0.03749	511	-0.90869	0.3494	510.5	6.08838	0.39558
370	0.8309	0.00678	622.9	-72.8631	0.03754	510.5	-0.70737	0.35161	510	5.70129	0.39753
369	0.79404	0.00699	622.8	-72.9912	0.0376	510	-1.4163	0.35395	509.5	5.03229	0.39944
368	0.74667	0.00734	622.7	-73.1121	0.03765	509.5	-1.74073	0.35631	509	4.12955	0.40135
367	0.73297	0.00784	622.6	-73.2565	0.0377	509	-1.43799	0.35857	508.5	2.90216	0.40318
366	0.64514	0.00855	622.5	-73.4004	0.03775	508.5	-1.28603	0.36083	508	1.90131	0.40503
365	0.61444	0.00956	622.4	-73.5463	0.0378	508	-1.16631	0.36321	507.5	0.53442	0.4068
364	0.54367	0.011	622.3	-73.6947	0.03786	507.5	-1.30666	0.36559	507	-0.70032	0.40859
363	0.53363	0.01297	622.2	-73.8453	0.03791	507	-1.63482	0.36801	506.5	-2.41794	0.41046
362	0.69693	0.01562	622.1	-73.9875	0.03796	506.5	-2.05261	0.37025	506	-3.73239	0.41222
361	0.72717	0.01919	622	-74.1223	0.03801	506	-1.94099	0.37252	505.5	-4.12729	0.41398
360	0.67184	0.02403	621.9	-74.2477	0.03807	505.5	-1.3739	0.37468	505	-4.19498	0.41573
359	0.70596	0.03037	621.8	-74.367	0.03812	505	-0.75867	0.37699	504.5	-4.14642	0.41737
358	0.47101	0.03858	621.7	-74.5087	0.03817	504.5	-1.20549	0.37925	504	-3.88159	0.41904
357	0.20233	0.04893	621.6	-74.653	0.03823	504	-0.20925	0.38161	503.5	-3.43372	0.42076
356	-0.03967	0.06172	621.5	-74.793	0.03828	503.5	-0.20028	0.38383	503	-3.87918	0.42244
355	-0.20541	0.07771	621.4	-74.928	0.03834	503	-0.84364	0.38591	502.5	-4.13217	0.42411
354	-0.87765	0.098	621.3	-75.0658	0.03839	502.5	-0.94574	0.38807	502	-3.94711	0.42578
353	-1.81815	0.12404	621.2	-75.208	0.03845	502	-0.49542	0.39029	501.5	-3.85165	0.42752
352	-2.85394	0.15896	621.1	-75.3581	0.0385	501.5	0.23625	0.39241	501	-3.73022	0.42917
351	-4.36676	0.20923	621	-75.5081	0.03856	501	-1.17107	0.39469	500.5	-3.5676	0.4308
350	-4.79855	0.28794	620.9	-75.6723	0.03861	500.5	-1.71282	0.39686	500	-4.04901	0.43245
			620.8	-75.8292	0.03866	500	-1.44206	0.3991	499.5	-4.5647	0.43407
			620.7	-75.9743	0.03872	499.5	-0.29052	0.40111	499	-4.15717	0.43586
			620.6	-76.1107	0.03878	499	-0.10683	0.40326	498.5	-4.00146	0.43738
			620.5	-76.2326	0.03883	498.5	0.6129	0.40539	498	-4.08374	0.43904
			620.4	-76.3448	0.03888	498	0.77132	0.40745	497.5	-3.68387	0.44062
			620.3	-76.4451	0.03892	497.5	0.20125	0.40967	497	-3.30255	0.44213
			620.2	-76.5457	0.03897	497	0.22392	0.41169	496.5	-3.00507	0.4436
			620.1	-76.6471	0.03903	496.5	0.85916	0.41353	496	-3.24261	0.44519
			620	-76.7581	0.03909	496	0.15461	0.41544	495.5	-3.0593	0.44668
			619.9	-76.886	0.03914	495.5	0.33638	0.41724	495	-3.40646	0.44818
			619.8	-77.0221	0.0392	495	-0.4468	0.41914	494.5	-3.19907	0.4496
			619.7	-77.1552	0.03926	494.5	-0.53003	0.42105	494	-2.76282	0.45103
			619.6	-77.2934	0.03931	494	-1.48937	0.42294	493.5	-1.97	0.45251
			619.5	-77.4166	0.03937	493.5	-0.91919	0.42472	493	-1.79187	0.45383
			619.4	-77.5576	0.03942	493	-0.79497	0.42641	492.5	-1.84665	0.45522
			619.3	-77.7228	0.03948	492.5	0.86829	0.42819	492	-1.86591	0.45655
			619.2	-77.8825	0.03954	492	1.18939	0.42988	491.5	-0.91745	0.45789
			619.1	-78.0402	0.0396	491.5	0.13268	0.43163	491	-0.78119	0.45915
			619	-78.1985	0.03965	491	-0.59702	0.43329	490.5	-1.33307	0.46029
			618.9	-78.3479	0.03971	490.5	-1.25729	0.43488	490	-1.08597	0.46148
			618.8	-78.4997	0.03976	490	-0.73865	0.43648	489.5	-0.86887	0.46265
			618.7	-78.6443	0.03982	489.5	-0.49165	0.43798	489	-2.09534	0.46392
			618.6	-78.7939	0.03988	489	-0.5278	0.43953	488.5	-3.76224	0.46513
			618.5	-78.9315	0.03993	488.5	-0.08605	0.44114	488	-4.73306	0.46625
			618.4	-79.0506	0.03999	488	-0.83618	0.44267	487.5	-5.47971	0.46729
			618.3	-79.1711	0.04005	487.5	-0.80982	0.44416	487	-6.06592	0.46821
			618.2	-79.3018	0.04012	487	0.34473	0.44559	486.5	-5.60208	0.46924
			618.1	-79.433	0.04017	486.5	0.29339	0.44701	486	-4.55304	0.47027
			618	-79.5668	0.04024	486	0.49967	0.44834	485.5	-3.37457	0.47115
			617.9	-79.7106	0.0403	485.5	0.12094	0.4497	485	-3.59128	0.47208
			617.8	-79.8466	0.04035	485	0.54972	0.45111	484.5	-4.05338	0.47298
			617.7	-79.9849	0.04042	484.5	0.34189	0.45243	484	-4.28671	0.47382
			617.6	-80.1111	0.04048	484	-0.15504	0.45356	483.5	-4.11505	0.47466
			617.5	-80.2465	0.04054	483.5	-0.52112	0.4548	483	-3.58136	0.47534
			617.4	-80.3971	0.04061	483	-0.27264	0.45605	482.5	-2.60397	0.47609
			617.3	-80.5418	0.04068	482.5	0.11356	0.45737	482	-1.79251	0.47682
			617.2	-80.6936	0.04074	482	1.5885	0.4587	481.5	-1.10983	0.47756
			617.1	-80.8391	0.0408	481.5	1.15883	0.46005	481	-0.32175	0.47811
			617	-81.0069	0.04087	481	1.39937	0.46131	480.5	0.83118	0.47866
			616.9	-81.1758	0.04093	480.5	1.74134	0.46238	480	1.43176	0.47915
			616.8	-81.3337	0.04099	480	1.95186	0.46334	479.5	1.50925	0.47958
			616.7	-81.4899	0.04104	479.5	2.64464	0.46421	479	1.17007	0.48007
			616.6	-81.6365	0.04111	479	2.93215	0.46531	478.5	0.55893	0.48052
			616.5	-81.7703	0.04117	478.5	3.55739	0.46646	478	-0.68436	0.48079
			616.4	-81.9177	0.04123	478	2.24659	0.46734	477.5	-2.3855	0.48124
			616.3	-82.0562	0.04129	477.5	2.31974	0.46802	477	-3.56558	0.48153
			616.2	-82.1917	0.04136	477	1.5103	0.46855	476.5	-3.70218	0.48176
			616.1	-82.3383	0.04142	476.5	1.27847	0.46918	476	-3.33054	0.48186
			616	-82.5054	0.04149	476	1.37239	0.46994	475.5	-2.37177	0.48205
			615.9	-82.682	0.04156	475.5	1.66264	0.47059	475	-1.84283	0.48228
			615.8	-82.8611	0.04163	475	1.6729	0.47111	474.5	-1.84094	0.48245
			615.7	-83.0343	0.04168	474.5	1.0901	0.47157	474	-2.29175	0.48249
			615.6	-83.2107	0.04175	474	1.67301	0.47193	473.5	-2.52179	0.48252
			615.5	-83.3992	0.04181	473.5	1.05262	0.47222	473	-2.53036	0.48239
			615.4	-83.5963	0.04188	473	0.99728	0.47254	472.5	-2.27335	0.4823
			615.3	-83.7961	0.04195	472.5	0.17296	0.47286	472	-1.92981	0.48229
			615.2	-83.9966	0.04202	472	-0.38891	0.47318	471.5	-1.70847	0.48222
			615.1	-84.204	0.04209	471.5	-0.72422	0.47352	471	-1.34564	0.48212
			615	-84.4147	0.04216	471	-0.59257	0.47386	470.5	-0.93515	0.48185
			614.9	-84.6099	0.04223	470.5	-1.48899	0.47402	470	-0.81873	0.48162
			614.8	-84.8105	0.0423	470	-2.00754	0.47404	469.5	-0.76102	0.4813
			614.7	-85.0202	0.04236	469.5	-1.87571	0.47402	469	-0.4827	0.48092
			614.6	-85.2305	0.04244	469	-0.95626	0.47413	468.5	-0.56769	0.48053
			614.5	-85.431	0.04251	468.5	-0.99195	0.47419	468	0.12677	0.48004
			614.4	-85.6356	0.04257	468	-1.02346	0.47409	467.5	0.56241	0.47967
			614.3	-85.8273	0.04265	467.5	-0.23498	0.47389	467	0.36325	0.4791
			614.2	-86.0081	0.04273	467	-0.43023	0.47369	466.5	0.42273	0.47847
			614.1	-86.1889	0.04281	466.5	-0.74771	0.47347	466	0.53915	0.47782
			614	-86.3597	0.04288	466	-0.28051	0.47313	465.5	0.06812	0.4771
			613.9	-86.5503	0.04295	465.5	-0.30571	0.47272	465	-0.61316	0.47646
			613.8	-86.7467	0.04304	465	-0.15278	0.47221	464.5	-0.84473	0.47579
			613.7	-86.9456	0.04311	464.5	-0.12166	0.47171	464	-0.66467	0.47498
			613.6	-87.1421	0.04319	464	-0.18494	0.47117	463.5	-0.38138	0.47404
			613.5	-87.3399	0.04326	463.5	0.44464	0.47062	463	-0.18539	0.47318
			613.4	-87.5191	0.04334	463	0.62575	0.46998	462.5	0.85467	0.47228
			613.3	-87.6955	0.04341	462.5	0.92693	0.46929	462	1.9527	0.47136
			613.2	-87.8651	0.04349	462	1.1933	0.46852	461.5	2.82401	0.47037
			613.1	-88.0482	0.04357	461.5	1.47445	0.46778	461	3.74365	0.4694
			613	-88.2283	0.04366	461	1.33563	0.46695	460.5	4.25153	0.46831
			612.9	-88.406	0.04374	460.5	2.42668	0.46592	460	4.28662	0.4672
			612.8	-88.5876	0.04382	460	2.54559	0.46485	459.5	4.01126	0.46594
			612.7	-88.7631	0.0439	459.5	1.84538	0.46384	459	3.35889	0.46468
			612.6	-88.9261	0.04398	459	2.48262	0.46277	458.5	2.91507	0.46331
			612.5	-89.0824	0.04406	458.5	1.4412	0.46159	458	2.15582	0.46192
			612.4	-89.249	0.04414	458	2.01802	0.46035	457.5	2.30499	0.46053
			612.3	-89.4368	0.04423	457.5	0.65979	0.45907	457	2.73367	0.45898
			612.2	-89.6321	0.0443	457	0.72757	0.45783	456.5	3.25238	0.45735
			612.1	-89.832	0.04438	456.5	-0.16729	0.45669	456	3.63214	0.45571
			612	-90.0414	0.04447	456	0.25138	0.45553	455.5	4.08127	0.45396
			611.9	-90.2439	0.04455	455.5	0.22315	0.4543	455	4.52771	0.45229
			611.8	-90.4558	0.04463	455	0.57994	0.45301	454.5	5.14645	0.45036
			611.7	-90.6824	0.04472	454.5	0.66606	0.45159	454	4.31317	0.44835
			611.6	-90.9075	0.04481	454	-0.05581	0.45004	453.5	3.03604	0.44639
			611.5	-91.1369	0.04489	453.5	-0.13362	0.44834	453	2.59012	0.44431
			611.4	-91.3709	0.04498	453	-0.10547	0.44648	452.5	1.92194	0.44215
			611.3	-91.6053	0.04506	452.5	0.95729	0.44456	452	1.24716	0.43995
			611.2	-91.8503	0.04515	452	0.34481	0.44248	451.5	1.24905	0.43767
			611.1	-92.0834	0.04524	451.5	-0.41147	0.44019	451	1.58844	0.43523
			611	-92.2879	0.04533	451	0.09218	0.43798	450.5	1.99576	0.43289
			610.9	-92.5004	0.04541	450.5	-0.19021	0.43571	450	2.12543	0.43046
			610.8	-92.7258	0.0455	450	0.80895	0.43348	449.5	1.81308	0.42787
			610.7	-92.9572	0.04558	449.5	1.58561	0.43141	449	1.86435	0.42528
			610.6	-93.2094	0.04567	449	2.0167	0.42934	448.5	2.11761	0.42269
			610.5	-93.4609	0.04576	448.5	2.18651	0.42718	448	2.54254	0.41996
			610.4	-93.6945	0.04585	448	1.73304	0.42489	447.5	2.23099	0.41726
			610.3	-93.9319	0.04594	447.5	1.44458	0.42236	447	1.7778	0.41449
			610.2	-94.1729	0.04604	447	1.14152	0.41981	446.5	1.23987	0.41173
			610.1	-94.4388	0.04612	446.5	0.64833	0.41729	446	0.89703	0.40892
			610	-94.7108	0.04622	446	0.85777	0.41461	445.5	1.49921	0.40612
			609.9	-94.9731	0.04631	445.5	0.04178	0.4119	445	1.49142	0.40329
			609.8	-95.2383	0.04641	445	0.81292	0.40928	444.5	1.39554	0.40028
			609.7	-95.4927	0.0465	444.5	0.28198	0.40657	444	1.42233	0.39746
			609.6	-95.7314	0.04659	444	0.5785	0.4039	443.5	1.41544	0.39453
			609.5	-95.9726	0.04668	443.5	0.93033	0.40113	443	0.72376	0.39143
			609.4	-96.2078	0.04678	443	1.12993	0.39842	442.5	-0.46945	0.38843
			609.3	-96.4412	0.04687	442.5	0.77526	0.39556	442	-1.71515	0.38537
			609.2	-96.6805	0.04697	442	0.79466	0.39245	441.5	-1.56473	0.3822
			609.1	-96.9232	0.04706	441.5	0.79039	0.38959	441	-1.2662	0.37903
			609	-97.1693	0.04716	441	0.43229	0.38656	440.5	-1.94659	0.37583
			608.9	-97.4162	0.04726	440.5	0.96161	0.38343	440	-3.31711	0.3724
			608.8	-97.6423	0.04736	440	0.85711	0.38035	439.5	-4.33484	0.3691
			608.7	-97.8606	0.04747	439.5	1.35606	0.37711	439	-4.56863	0.36561
			608.6	-98.0731	0.04757	439	2.2061	0.37391	438.5	-4.60675	0.36202
			608.5	-98.2988	0.04767	438.5	2.47261	0.37069	438	-4.21033	0.35837
			608.4	-98.5378	0.04777	438	2.55112	0.36742	437.5	-4.12418	0.35474
			608.3	-98.7854	0.04788	437.5	1.62837	0.36411	437	-3.54037	0.35104
			608.2	-99.0497	0.04798	437	2.90139	0.36085	436.5	-2.42743	0.34722
			608.1	-99.3233	0.04809	436.5	2.62077	0.35741	436	-2.02014	0.34346
			608	-99.6007	0.04819	436	2.84193	0.35397	435.5	-2.08487	0.33956
			607.9	-99.8844	0.04829	435.5	2.52278	0.35038	435	-2.0101	0.33576
			607.8	-100.156	0.04839	435	2.45796	0.34679	434.5	-0.95505	0.33196
			607.7	-100.413	0.04849	434.5	2.88493	0.34321	434	0.03781	0.32798
			607.6	-100.663	0.0486	434	3.22691	0.33965	433.5	0.74384	0.32404
			607.5	-100.937	0.0487	433.5	2.84631	0.33608	433	0.52679	0.32007
			607.4	-101.226	0.04881	433	3.07353	0.33232	432.5	0.23383	0.31617
			607.3	-101.546	0.04892	432.5	2.64641	0.32854	432	0.55884	0.3122
			607.2	-101.872	0.04903	432	2.52405	0.32485	431.5	0.92459	0.30823
			607.1	-102.192	0.04914	431.5	2.01238	0.32101	431	1.38196	0.30425
			607	-102.489	0.04924	431	1.78232	0.31716	430.5	1.49756	0.30035
			606.9	-102.775	0.04935	430.5	1.12549	0.31332	430	1.14438	0.29635
			606.8	-103.07	0.04946	430	1.08101	0.30945	429.5	0.84082	0.29236
			606.7	-103.359	0.04956	429.5	1.14742	0.30561	429	0.31726	0.28835
			606.6	-103.65	0.04967	429	1.30012	0.30182	428.5	-0.35837	0.28415
			606.5	-103.961	0.04978	428.5	0.63951	0.29801	428	-1.32248	0.28006
			606.4	-104.276	0.04989	428	0.55677	0.29413	427.5	-1.28201	0.27594
			606.3	-104.596	0.05	427.5	-0.49472	0.28999	427	-0.73813	0.27178
			606.2	-104.921	0.05013	427	0.19779	0.28605	426.5	0.13272	0.26758
			606.1	-105.231	0.05024	426.5	-0.84581	0.28211	426	-0.07504	0.26342
			606	-105.53	0.05036	426	-0.67573	0.27812	425.5	-0.59918	0.25928
			605.9	-105.825	0.05046	425.5	-1.25389	0.27414	425	-1.08841	0.25511
			605.8	-106.111	0.05058	425	-1.379	0.27018	424.5	-1.13531	0.251
			605.7	-106.385	0.05069	424.5	-1.90072	0.26628	424	-1.12189	0.24678
			605.6	-106.659	0.0508	424	-1.9928	0.26231	423.5	-1.20184	0.24271
			605.5	-106.93	0.05093	423.5	-1.39631	0.25853	423	-1.24472	0.23863
			605.4	-107.188	0.05104	423	-0.69557	0.25462	422.5	-2.01871	0.23452
			605.3	-107.459	0.05115	422.5	-0.70254	0.25067	422	-2.18173	0.23053
			605.2	-107.738	0.05126	422	-0.09416	0.24671	421.5	-1.82669	0.22652
			605.1	-108.034	0.05136	421.5	0.27318	0.24273	421	-1.64807	0.22256
			605	-108.334	0.05147	421	-0.265	0.23852	420.5	-1.52914	0.21864
			604.9	-108.623	0.0516	420.5	-0.21946	0.23453	420	-1.33084	0.21484
			604.8	-108.901	0.05172	420	-0.72404	0.23043	419.5	-0.8215	0.211
			604.7	-109.18	0.05184	419.5	0.02318	0.22648	419	-0.98312	0.20715
			604.6	-109.463	0.05195	419	0.09786	0.22244	418.5	-1.7124	0.20326
			604.5	-109.752	0.05206	418.5	-0.07776	0.21857	418	-2.53687	0.19946
			604.4	-110.031	0.05218	418	0.388	0.21475	417.5	-2.54431	0.1957
			604.3	-110.323	0.0523	417.5	0.21205	0.21093	417	-2.26089	0.19192
			604.2	-110.627	0.05242	417	0.32884	0.20714	416.5	-2.02881	0.18819
			604.1	-110.946	0.05254	416.5	0.33525	0.20343	416	-1.83856	0.18454
			604	-111.267	0.05266	416	0.4852	0.19955	415.5	-1.44727	0.18085
			603.9	-111.6	0.05279	415.5	0.70645	0.1959	415	-0.79248	0.17723
			603.8	-111.935	0.05292	415	0.16202	0.19205	414.5	-0.1394	0.1736
			603.7	-112.262	0.05304	414.5	0.13088	0.18825	414	0.48999	0.16994
			603.6	-112.592	0.05317	414	-0.31891	0.18464	413.5	0.45279	0.16636
			603.5	-112.925	0.05331	413.5	-0.76157	0.18089	413	0.39838	0.16276
			603.4	-113.255	0.05343	413	-0.75587	0.17717	412.5	0.06015	0.15925
			603.3	-113.584	0.05355	412.5	-0.38082	0.1734	412	-0.00186	0.15565
			603.2	-113.908	0.05368	412	-0.37787	0.16964	411.5	-0.34268	0.15211
			603.1	-114.24	0.0538	411.5	-0.0851	0.16589	411	-1.01733	0.1486
			603	-114.578	0.05393	411	-0.1534	0.16243	410.5	-1.40393	0.14514
			602.9	-114.909	0.05406	410.5	-0.39793	0.15876	410	-1.43326	0.14163
			602.8	-115.241	0.05418	410	0.64219	0.15516	409.5	-1.32162	0.13815
			602.7	-115.572	0.05429	409.5	0.73226	0.15175	409	-1.41061	0.13476
			602.6	-115.89	0.05443	409	1.04523	0.14818	408.5	-1.2594	0.13139
			602.5	-116.193	0.05456	408.5	0.98919	0.14463	408	-1.35504	0.12801
			602.4	-116.479	0.05468	408	1.20748	0.14125	407.5	-1.24356	0.12465
			602.3	-116.749	0.05481	407.5	1.46626	0.13785	407	-1.24625	0.12131
			602.2	-117.025	0.05495	407	1.10515	0.13431	406.5	-1.65305	0.11799
			602.1	-117.345	0.05508	406.5	1.1993	0.13097	406	-1.8847	0.11478
			602	-117.667	0.05521	406	0.77646	0.12774	405.5	-2.10492	0.11156
			601.9	-117.968	0.05535	405.5	1.48197	0.12436	405	-2.24261	0.10836
			601.8	-118.256	0.05548	405	1.39552	0.12118	404.5	-2.13715	0.10521
			601.7	-118.524	0.05561	404.5	0.96915	0.11808	404	-1.75446	0.10219
			601.6	-118.791	0.05574	404	0.46819	0.11501	403.5	-1.3815	0.09915
			601.5	-119.047	0.05587	403.5	0.54073	0.11218	403	-0.71256	0.09617
			601.4	-119.302	0.056	403	0.92051	0.10916	402.5	0.000518799	0.09322
			601.3	-119.569	0.05614	402.5	0.83684	0.10616	402	0.58874	0.09031
			601.2	-119.851	0.05627	402	0.49663	0.10334	401.5	1.01968	0.08744
			601.1	-120.129	0.05641	401.5	-0.10242	0.10027	401	1.50098	0.08457
			601	-120.4	0.05654	401	-0.13182	0.0973	400.5	1.58002	0.08164
			600.9	-120.675	0.05668	400.5	-0.33562	0.0944	400	1.41537	0.07877
			600.8	-120.944	0.05681	400	-0.54082	0.09152	399.5	1.78677	0.07588
			600.7	-121.21	0.05694	399.5	-0.14916	0.08881	399	1.95718	0.073
			600.6	-121.487	0.05707	399	-0.24251	0.08605	398.5	2.12653	0.07011
			600.5	-121.804	0.0572	398.5	-0.24336	0.08349	398	2.3327	0.0673
			600.4	-122.15	0.05733	398	-0.06074	0.08094	397.5	2.54211	0.06458
			600.3	-122.49	0.05747	397.5	-0.07744	0.07859	397	3.00134	0.0619
			600.2	-122.844	0.05761	397	-0.10073	0.07616	396.5	3.1048	0.05927
			600.1	-123.193	0.05775	396.5	0.06377	0.07375	396	2.94305	0.0567
			600	-123.542	0.05789	396	-0.01804	0.0714	395.5	2.716	0.05418
			599.9	-123.897	0.05803	395.5	0.04134	0.06908	395	2.70435	0.05179
			599.8	-124.251	0.05816	395	0.02785	0.06686	394.5	2.63574	0.04948
			599.7	-124.6	0.0583	394.5	0.07134	0.06458	394	2.49887	0.04725
			599.6	-124.943	0.05844	394	-0.10432	0.06261	393.5	2.22003	0.04509
			599.5	-125.304	0.05858	393.5	-0.14863	0.06055	393	1.81985	0.04304
			599.4	-125.676	0.05872	393	-0.34946	0.05854	392.5	1.44437	0.04113
			599.3	-126.042	0.05886	392.5	-0.33532	0.05668	392	1.29758	0.03932
			599.2	-126.401	0.059	392	-0.21586	0.05479	391.5	1.15155	0.03763
			599.1	-126.762	0.05914	391.5	-0.11069	0.05301	391	0.97238	0.03606
			599	-127.106	0.05928	391	-0.37259	0.05126	390.5	0.84811	0.03462
			598.9	-127.434	0.05942	390.5	-0.27837	0.0495	390	0.53329	0.03323
			598.8	-127.75	0.05955	390	-0.37134	0.0479	389.5	0.42313	0.03189
			598.7	-128.082	0.05969	389.5	-0.51317	0.04623	389	0.23959	0.03057
			598.6	-128.425	0.05984	389	-0.42048	0.0446	388.5	-0.0578	0.02934
			598.5	-128.745	0.05998	388.5	-0.31337	0.04294	388	-0.0769	0.02814
			598.4	-129.052	0.06012	388	-0.1257	0.04141	387.5	-0.06915	0.02698
			598.3	-129.368	0.06026	387.5	0.05841	0.03993	387	-0.06982	0.02587
			598.2	-129.686	0.0604	387	0.20433	0.03854	386.5	-0.14297	0.02477
			598.1	-130.014	0.06053	386.5	0.14322	0.03719	386	-0.14978	0.02372
			598	-130.323	0.06068	386	0.0862	0.0359	385.5	-0.0979	0.02272
			597.9	-130.61	0.06081	385.5	0.1997	0.03464	385	0.00433	0.02176
			597.8	-130.906	0.06095	385	0.24771	0.03348	384.5	0.1434	0.02085
			597.7	-131.211	0.06109	384.5	0.50922	0.0323	384	0.32382	0.02
			597.6	-131.528	0.06124	384	0.28821	0.03119	383.5	0.49219	0.01917
			597.5	-131.864	0.06138	383.5	0.2452	0.0301	383	0.57559	0.01838
			597.4	-132.219	0.06153	383	0.37004	0.0291	382.5	0.48703	0.01762
			597.3	-132.569	0.06168	382.5	0.28559	0.02807	382	0.55957	0.01691
			597.2	-132.91	0.06182	382	0.46318	0.02714	381.5	0.74994	0.01623
			597.1	-133.279	0.06197	381.5	0.51422	0.02624	381	0.85516	0.01559
			597	-133.65	0.06212	381	0.44084	0.02537	380.5	0.98364	0.015
			596.9	-134.028	0.06227	380.5	0.54103	0.0246	380	1.08871	0.01442
			596.8	-134.407	0.06242	380	0.58919	0.02382	379.5	1.04556	0.01389
			596.7	-134.783	0.06257	379.5	0.63835	0.0231	379	1.01913	0.01339
			596.6	-135.17	0.06271	379	0.67643	0.02242	378.5	0.89511	0.01291
			596.5	-135.579	0.06285	378.5	0.63329	0.02177	378	0.92862	0.01247
			596.4	-135.996	0.063	378	0.7462	0.02115	377.5	0.83942	0.01206
			596.3	-136.412	0.06315	377.5	0.71667	0.02055	377	0.67621	0.01166
			596.2	-136.823	0.0633	377	0.75286	0.02	376.5	0.52322	0.01131
			596.1	-137.219	0.06344	376.5	0.76658	0.01953	376	0.50421	0.01095
			596	-137.63	0.06359	376	0.64301	0.019	375.5	0.50427	0.01064
			595.9	-138.042	0.06375	375.5	0.74634	0.01855	375	0.53036	0.01035
			595.8	-138.431	0.06389	375	0.62958	0.01815	374.5	0.58658	0.01009
			595.7	-138.771	0.06405	374.5	0.44096	0.01782	374	0.69736	0.00984
			595.6	-139.092	0.06419	374	0.39836	0.0175	373.5	0.77542	0.00962
			595.5	-139.419	0.06435	373.5	0.64381	0.01723	373	0.81519	0.00944
			595.4	-139.742	0.06449	373	0.56194	0.01694	372.5	0.82001	0.00927
			595.3	-140.064	0.06464	372.5	0.64601	0.01671	372	0.8013	0.00914
			595.2	-140.375	0.06479	372	0.49607	0.01652	371.5	0.78485	0.00904
			595.1	-140.696	0.06494	371.5	0.39765	0.01639	371	0.87796	0.00898
			595	-141.016	0.06508	371	0.28334	0.01632	370.5	0.99576	0.00896
			594.9	-141.34	0.06524	370.5	0.44781	0.01625	370	1.05444	0.00897
			594.8	-141.652	0.06538	370	0.45287	0.01624	369.5	1.02036	0.00904
			594.7	-141.957	0.06554	369.5	0.36571	0.01627	369	0.95474	0.00916
			594.6	-142.232	0.06568	369	0.30526	0.01638	368.5	0.88336	0.00934
			594.5	-142.529	0.06584	368.5	0.2058	0.01658	368	0.80807	0.00958
			594.4	-142.837	0.06601	368	0.12829	0.0168	367.5	0.76288	0.00989
			594.3	-143.136	0.06615	367.5	0.08106	0.01717	367	0.63724	0.01027
			594.2	-143.464	0.0663	367	-0.02674	0.01762	366.5	0.54938	0.01075
			594.1	-143.805	0.06646	366.5	0.04122	0.01821	366	0.48096	0.01133
			594	-144.175	0.06662	366	0.07788	0.01899	365.5	0.42389	0.01202
			593.9	-144.552	0.06677	365.5	-0.30478	0.01994	365	0.41788	0.01284
			593.8	-144.893	0.06692	365	-0.51668	0.0212	364.5	0.4086	0.0138
			593.7	-145.239	0.06708	364.5	-0.35487	0.02302	364	0.33579	0.01492
			593.6	-145.587	0.06722	364	-0.58467	0.02546	363.5	0.28534	0.01622
			593.5	-145.94	0.06738	363.5	-0.44609	0.02861	363	0.01547	0.01773
			593.4	-146.32	0.06752	363	-1.01077	0.03303	362.5	-0.4061	0.01943
			593.3	-146.704	0.06767	362.5	-1.56541	0.03851	362	-0.82181	0.02134
			593.2	-147.105	0.06783	362	-2.22544	0.04603	361.5	-1.24414	0.02354
			593.1	-147.507	0.06798	361.5	-2.55837	0.05569	361	-1.69858	0.02605
			593	-147.916	0.06814	361	-2.03834	0.06805	360.5	-1.86859	0.02894
			592.9	-148.322	0.0683	360.5	-1.71411	0.0827	360	-1.92682	0.03224
			592.8	-148.738	0.06846	360	-2.08098	0.10184	359.5	-2.00513	0.03599
			592.7	-149.183	0.06862				359	-2.0513	0.04023
			592.6	-149.617	0.06876				358.5	-2.33578	0.04507
			592.5	-150.027	0.06892				358	-2.79352	0.05054
			592.4	-150.431	0.06909				357.5	-3.13528	0.05665
			592.3	-150.841	0.06925				357	-3.72006	0.06359
			592.2	-151.27	0.06942				356.5	-4.3598	0.07146
			592.1	-151.677	0.06958				356	-4.77692	0.08043
			592	-152.083	0.06973				355.5	-5.0733	0.09092
			591.9	-152.491	0.06989				355	-5.75562	0.10312
			591.8	-152.907	0.07004				354.5	-6.93384	0.1176
			591.7	-153.324	0.07021				354	-8.69482	0.13489
			591.6	-153.744	0.07036				353.5	-10.4222	0.15559
			591.5	-154.159	0.07051				353	-12.1917	0.18057
			591.4	-154.592	0.07067				352.5	-14.5882	0.21078
			591.3	-155.034	0.07083				352	-17.4449	0.24823
			591.2	-155.458	0.07098				351.5	-21.1682	0.29424
			591.1	-155.868	0.07115				351	-25.1624	0.3516
			591	-156.282	0.0713				350.5	-29.2661	0.42351
			590.9	-156.705	0.07146				350	-34.483	0.51321
			590.8	-157.116	0.07162
			590.7	-157.524	0.07179
			590.6	-157.923	0.07196
			590.5	-158.318	0.07212
			590.4	-158.711	0.07228
			590.3	-159.114	0.07244
			590.2	-159.511	0.0726
			590.1	-159.925	0.07277
			590	-160.342	0.07293
			589.9	-160.757	0.07309
			589.8	-161.166	0.07325
			589.7	-161.578	0.07342
			589.6	-162.014	0.0736
			589.5	-162.446	0.07378
			589.4	-162.864	0.07394
			589.3	-163.274	0.07412
			589.2	-163.673	0.07428
			589.1	-164.051	0.07446
			589	-164.413	0.07462
			588.9	-164.799	0.07477
			588.8	-165.19	0.07495
			588.7	-165.589	0.07512
			588.6	-165.977	0.0753
			588.5	-166.376	0.07547
			588.4	-166.777	0.07564
			588.3	-167.186	0.07582
			588.2	-167.586	0.07599
			588.1	-167.97	0.07615
			588	-168.36	0.07633
			587.9	-168.757	0.0765
			587.8	-169.153	0.07668
			587.7	-169.559	0.07684
			587.6	-169.969	0.07701
			587.5	-170.389	0.07718
			587.4	-170.855	0.07736
			587.3	-171.343	0.07753
			587.2	-171.829	0.0777
			587.1	-172.329	0.07787
			587	-172.862	0.07805
			586.9	-173.419	0.07821
			586.8	-173.956	0.07839
			586.7	-174.468	0.07856
			586.6	-174.958	0.07874
			586.5	-175.462	0.07891
			586.4	-175.973	0.0791
			586.3	-176.508	0.07927
			586.2	-177.043	0.07945
			586.1	-177.569	0.07962
			586	-178.114	0.0798
			585.9	-178.661	0.07998
			585.8	-179.226	0.08017
			585.7	-179.781	0.08035
			585.6	-180.309	0.08054
			585.5	-180.847	0.08072
			585.4	-181.378	0.0809
			585.3	-181.912	0.08108
			585.2	-182.432	0.08127
			585.1	-182.949	0.08145
			585	-183.464	0.08164
			584.9	-183.971	0.08182
			584.8	-184.474	0.082
			584.7	-184.974	0.08218
			584.6	-185.478	0.08236
			584.5	-185.983	0.08255
			584.4	-186.463	0.08272
			584.3	-186.946	0.08291
			584.2	-187.444	0.08309
			584.1	-187.927	0.08328
			584	-188.389	0.08346
			583.9	-188.826	0.08364
			583.8	-189.249	0.08383
			583.7	-189.687	0.084
			583.6	-190.128	0.08419
			583.5	-190.563	0.08438
			583.4	-190.994	0.08456
			583.3	-191.429	0.08475
			583.2	-191.859	0.08493
			583.1	-192.282	0.08513
			583	-192.698	0.08532
			582.9	-193.133	0.08551
			582.8	-193.602	0.0857
			582.7	-194.063	0.08589
			582.6	-194.527	0.08608
			582.5	-194.994	0.08627
			582.4	-195.472	0.08646
			582.3	-195.952	0.08665
			582.2	-196.428	0.08684
			582.1	-196.915	0.08703
			582	-197.38	0.08723
			581.9	-197.862	0.08743
			581.8	-198.332	0.08761
			581.7	-198.811	0.08782
			581.6	-199.299	0.08803
			581.5	-199.769	0.08823
			581.4	-200.256	0.08844
			581.3	-200.751	0.08863
			581.2	-201.252	0.08881
			581.1	-201.755	0.089
			581	-202.248	0.08919
			580.9	-202.721	0.08939
			580.8	-203.209	0.08959
			580.7	-203.71	0.08979
			580.6	-204.21	0.08999
			580.5	-204.689	0.09019
			580.4	-205.131	0.0904
			580.3	-205.583	0.0906
			580.2	-206.042	0.09079
			580.1	-206.496	0.09099
			580	-206.925	0.09118
			579.9	-207.356	0.09138
			579.8	-207.782	0.09159
			579.7	-208.23	0.09179
			579.6	-208.682	0.09198
			579.5	-209.134	0.09219
			579.4	-209.586	0.09239
			579.3	-210.036	0.09258
			579.2	-210.479	0.09279
			579.1	-210.93	0.09299
			579	-211.376	0.09319
			578.9	-211.826	0.09341
			578.8	-212.296	0.09361
			578.7	-212.73	0.09381
			578.6	-213.157	0.09402
			578.5	-213.596	0.09423
			578.4	-214.067	0.09444
			578.3	-214.574	0.09464
			578.2	-215.09	0.09484
			578.1	-215.604	0.09505
			578	-216.129	0.09525
			577.9	-216.663	0.09547
			577.8	-217.171	0.09567
			577.7	-217.674	0.09587
			577.6	-218.18	0.09609
			577.5	-218.667	0.0963
			577.4	-219.152	0.09649
			577.3	-219.651	0.0967
			577.2	-220.158	0.09689
			577.1	-220.663	0.0971
			577	-221.17	0.09731
			576.9	-221.687	0.09752
			576.8	-222.224	0.09773
			576.7	-222.739	0.09794
			576.6	-223.256	0.09815
			576.5	-223.782	0.09836
			576.4	-224.298	0.09858
			576.3	-224.804	0.09881
			576.2	-225.307	0.09902
			576.1	-225.803	0.09922
			576	-226.308	0.09944
			575.9	-226.812	0.09964
			575.8	-227.324	0.09984
			575.7	-227.856	0.10006
			575.6	-228.389	0.10027
			575.5	-228.924	0.10049
			575.4	-229.448	0.1007
			575.3	-229.982	0.10091
			575.2	-230.489	0.10112
			575.1	-230.992	0.10134
			575	-231.502	0.10155
			574.9	-232.036	0.10176
			574.8	-232.573	0.10198
			574.7	-233.119	0.10219
			574.6	-233.666	0.1024
			574.5	-234.187	0.10261
			574.4	-234.697	0.10283
			574.3	-235.212	0.10305
			574.2	-235.728	0.10328
			574.1	-236.236	0.10349
			574	-236.739	0.1037
			573.9	-237.251	0.10392
			573.8	-237.786	0.10414
			573.7	-238.362	0.10434
			573.6	-238.929	0.10455
			573.5	-239.526	0.10478
			573.4	-240.112	0.105
			573.3	-240.689	0.10521
			573.2	-241.267	0.10541
			573.1	-241.809	0.10563
			573	-242.327	0.10583
			572.9	-242.84	0.10604
			572.8	-243.376	0.10627
			572.7	-243.941	0.10647
			572.6	-244.534	0.10668
			572.5	-245.131	0.10689
			572.4	-245.723	0.1071
			572.3	-246.305	0.10731
			572.2	-246.881	0.10753
			572.1	-247.498	0.10774
			572	-248.11	0.10793
			571.9	-248.728	0.10816
			571.8	-249.344	0.10838
			571.7	-249.971	0.10861
			571.6	-250.616	0.10884
			571.5	-251.282	0.10905
			571.4	-251.928	0.10927
			571.3	-252.537	0.10949
			571.2	-253.16	0.1097
			571.1	-253.803	0.10991
			571	-254.447	0.11014
			570.9	-255.102	0.11036
			570.8	-255.74	0.11058
			570.7	-256.385	0.11081
			570.6	-257.025	0.11101
			570.5	-257.665	0.11124
			570.4	-258.292	0.11145
			570.3	-258.908	0.11168
			570.2	-259.536	0.1119
			570.1	-260.135	0.11212
			570	-260.72	0.11234
			569.9	-261.28	0.11258
			569.8	-261.829	0.11281
			569.7	-262.366	0.11303
			569.6	-262.889	0.11326
			569.5	-263.435	0.1135
			569.4	-264.012	0.11372
			569.3	-264.564	0.11393
			569.2	-265.112	0.11415
			569.1	-265.667	0.1144
			569	-266.222	0.11463
			568.9	-266.789	0.11484
			568.8	-267.334	0.11507
			568.7	-267.884	0.11529
			568.6	-268.455	0.11552
			568.5	-269.036	0.11575
			568.4	-269.617	0.11597
			568.3	-270.203	0.11619
			568.2	-270.794	0.11643
			568.1	-271.398	0.11665
			568	-271.998	0.11689
			567.9	-272.6	0.11711
			567.8	-273.221	0.11733
			567.7	-273.829	0.11756
			567.6	-274.455	0.1178
			567.5	-275.083	0.11803
			567.4	-275.716	0.11826
			567.3	-276.342	0.11847
			567.2	-276.972	0.1187
			567.1	-277.599	0.11894
			567	-278.221	0.11918
			566.9	-278.883	0.11941
			566.8	-279.552	0.11964
			566.7	-280.215	0.11987
			566.6	-280.842	0.1201
			566.5	-281.454	0.12034
			566.4	-282.057	0.12058
			566.3	-282.637	0.12081
			566.2	-283.241	0.12104
			566.1	-283.871	0.12127
			566	-284.509	0.1215
			565.9	-285.126	0.12171
			565.8	-285.743	0.12195
			565.7	-286.347	0.12219
			565.6	-286.95	0.12243
			565.5	-287.554	0.12267
			565.4	-288.157	0.12293
			565.3	-288.784	0.12319
			565.2	-289.413	0.12343
			565.1	-290.038	0.12366
			565	-290.664	0.12391
			564.9	-291.282	0.12416
			564.8	-291.916	0.12441
			564.7	-292.571	0.12465
			564.6	-293.217	0.12491
			564.5	-293.868	0.12515
			564.4	-294.525	0.12541
			564.3	-295.173	0.12565
			564.2	-295.835	0.1259
			564.1	-296.503	0.12616
			564	-297.178	0.12642
			563.9	-297.852	0.12667
			563.8	-298.51	0.12692
			563.7	-299.165	0.12717
			563.6	-299.797	0.12742
			563.5	-300.423	0.12767
			563.4	-301.042	0.12792
			563.3	-301.659	0.12817
			563.2	-302.263	0.12841
			563.1	-302.855	0.12867
			563	-303.469	0.12892
			562.9	-304.073	0.12918
			562.8	-304.667	0.12944
			562.7	-305.248	0.12971
			562.6	-305.824	0.12997
			562.5	-306.416	0.13022
			562.4	-306.99	0.13048
			562.3	-307.593	0.13074
			562.2	-308.207	0.13099
			562.1	-308.848	0.13129
			562	-309.516	0.13154
			561.9	-310.177	0.1318
			561.8	-310.848	0.13207
			561.7	-311.555	0.13233
			561.6	-312.282	0.13258
			561.5	-313.037	0.13285
			561.4	-313.812	0.13312
			561.3	-314.59	0.13337
			561.2	-315.363	0.13364
			561.1	-316.093	0.13392
			561	-316.825	0.13418
			560.9	-317.543	0.13444
			560.8	-318.243	0.13471
			560.7	-318.938	0.13498
			560.6	-319.622	0.13525
			560.5	-320.307	0.13553
			560.4	-321.019	0.13581
			560.3	-321.715	0.13608
			560.2	-322.393	0.13635
			560.1	-323.077	0.13663
			560	-323.774	0.13693
			559.9	-324.45	0.1372
			559.8	-325.103	0.13748
			559.7	-325.769	0.13777
			559.6	-326.417	0.13803
			559.5	-327.068	0.13832
			559.4	-327.761	0.13859
			559.3	-328.47	0.13887
			559.2	-329.186	0.13917
			559.1	-329.919	0.13946
			559	-330.651	0.13975
			558.9	-331.399	0.14006
			558.8	-332.167	0.14035
			558.7	-332.935	0.14065
			558.6	-333.651	0.14095
			558.5	-334.358	0.14124
			558.4	-335.047	0.14154
			558.3	-335.72	0.14182
			558.2	-336.398	0.14211
			558.1	-337.082	0.14239
			558	-337.76	0.1427
			557.9	-338.438	0.143
			557.8	-339.122	0.14331
			557.7	-339.794	0.14362
			557.6	-340.487	0.14393
			557.5	-341.185	0.14424
			557.4	-341.924	0.14454
			557.3	-342.684	0.14485
			557.2	-343.448	0.14515
			557.1	-344.205	0.14545
			557	-344.936	0.14576
			556.9	-345.645	0.14607
			556.8	-346.338	0.1464
			556.7	-347.055	0.14671
			556.6	-347.804	0.14702
			556.5	-348.569	0.14733
			556.4	-349.324	0.14764
			556.3	-350.063	0.14794
			556.2	-350.809	0.14827
			556.1	-351.554	0.14859
			556	-352.327	0.1489
			555.9	-353.108	0.14922
			555.8	-353.902	0.14954
			555.7	-354.702	0.14986
			555.6	-355.496	0.15017
			555.5	-356.303	0.1505
			555.4	-357.111	0.15082
			555.3	-357.921	0.15115
			555.2	-358.696	0.15148
			555.1	-359.486	0.1518
			555	-360.284	0.15213
			554.9	-361.115	0.15245
			554.8	-361.948	0.15276
			554.7	-362.789	0.15309
			554.6	-363.633	0.15342
			554.5	-364.488	0.15376
			554.4	-365.384	0.15409
			554.3	-366.269	0.15442
			554.2	-367.134	0.15475
			554.1	-368.032	0.15509
			554	-368.918	0.15543
			553.9	-369.776	0.15577
			553.8	-370.623	0.15609
			553.7	-371.446	0.15643
			553.6	-372.276	0.15678
			553.5	-373.1	0.15711
			553.4	-373.911	0.15745
			553.3	-374.701	0.15779
			553.2	-375.49	0.15811
			553.1	-376.279	0.15844
			553	-377.083	0.15879
			552.9	-377.893	0.15911
			552.8	-378.743	0.15945
			552.7	-379.625	0.1598
			552.6	-380.541	0.16015
			552.5	-381.487	0.16049
			552.4	-382.424	0.16085
			552.3	-383.307	0.1612
			552.2	-384.194	0.16155
			552.1	-385.089	0.1619
			552	-385.984	0.16225
			551.9	-386.904	0.16261
			551.8	-387.806	0.16295
			551.7	-388.685	0.16329
			551.6	-389.563	0.16365
			551.5	-390.446	0.164
			551.4	-391.339	0.16433
			551.3	-392.223	0.16467
			551.2	-393.13	0.16503
			551.1	-394.022	0.16537
			551	-394.908	0.16575
			550.9	-395.792	0.1661
			550.8	-396.656	0.16645
			550.7	-397.514	0.16681
			550.6	-398.385	0.16715
			550.5	-399.238	0.16751
			550.4	-400.077	0.16785
			550.3	-400.943	0.16821
			550.2	-401.809	0.1686
			550.1	-402.698	0.16896
			550	-403.637	0.1693
			549.9	-404.6	0.16967
			549.8	-405.547	0.17004
			549.7	-406.487	0.1704
			549.6	-407.461	0.17077
			549.5	-408.395	0.17114
			549.4	-409.318	0.17149
			549.3	-410.249	0.17185
			549.2	-411.217	0.17221
			549.1	-412.17	0.17257
			549	-413.078	0.17292
			548.9	-413.991	0.17327
			548.8	-414.882	0.17363
			548.7	-415.789	0.17398
			548.6	-416.707	0.17433
			548.5	-417.655	0.17467
			548.4	-418.576	0.17504
			548.3	-419.511	0.17539
			548.2	-420.408	0.17576
			548.1	-421.309	0.17615
			548	-422.235	0.17653
			547.9	-423.172	0.17688
			547.8	-424.106	0.17724
			547.7	-425.009	0.17761
			547.6	-425.894	0.17797
			547.5	-426.764	0.17833
			547.4	-427.634	0.1787
			547.3	-428.546	0.17907
			547.2	-429.436	0.17942
			547.1	-430.331	0.1798
			547	-431.231	0.18017
			546.9	-432.177	0.18055
			546.8	-433.128	0.18094
			546.7	-434.058	0.18131
			546.6	-434.964	0.18167
			546.5	-435.908	0.18207
			546.4	-436.852	0.18245
			546.3	-437.802	0.18284
			546.2	-438.731	0.18323
			546.1	-439.616	0.18359
			546	-440.502	0.18395
			545.9	-441.416	0.18432
			545.8	-442.344	0.1847
			545.7	-443.283	0.18509
			545.6	-444.208	0.18545
			545.5	-445.129	0.18582
			545.4	-446.053	0.1862
			545.3	-446.985	0.18658
			545.2	-447.901	0.18696
			545.1	-448.842	0.18734
			545	-449.767	0.1877
			544.9	-450.683	0.18811
			544.8	-451.596	0.18851
			544.7	-452.485	0.18889
			544.6	-453.385	0.18926
			544.5	-454.299	0.18964
			544.4	-455.195	0.19002
			544.3	-456.066	0.19039
			544.2	-456.952	0.19077
			544.1	-457.834	0.19115
			544	-458.759	0.19154
			543.9	-459.73	0.19193
			543.8	-460.689	0.19231
			543.7	-461.628	0.1927
			543.6	-462.541	0.1931
			543.5	-463.439	0.19347
			543.4	-464.37	0.19386
			543.3	-465.333	0.19425
			543.2	-466.329	0.19463
			543.1	-467.301	0.19504
			543	-468.273	0.19543
			542.9	-469.249	0.19583
			542.8	-470.232	0.19622
			542.7	-471.188	0.1966
			542.6	-472.134	0.19698
			542.5	-473.091	0.19736
			542.4	-474.092	0.19777
			542.3	-475.121	0.19816
			542.2	-476.15	0.19852
			542.1	-477.188	0.19891
			542	-478.234	0.19929
			541.9	-479.25	0.19967
			541.8	-480.27	0.20006
			541.7	-481.314	0.20046
			541.6	-482.351	0.20086
			541.5	-483.403	0.20126
			541.4	-484.479	0.20164
			541.3	-485.536	0.20201
			541.2	-486.577	0.20239
			541.1	-487.625	0.20281
			541	-488.69	0.20322
			540.9	-489.745	0.2036
			540.8	-490.775	0.204
			540.7	-491.81	0.2044
			540.6	-492.813	0.20483
			540.5	-493.803	0.20523
			540.4	-494.789	0.20564
			540.3	-495.744	0.20605
			540.2	-496.725	0.20645
			540.1	-497.728	0.20686
			540	-498.73	0.20726
			539.9	-499.729	0.20766
			539.8	-500.738	0.20804
			539.7	-501.766	0.20843
			539.6	-502.814	0.20884
			539.5	-503.842	0.20924
			539.4	-504.896	0.20964
			539.3	-505.972	0.21003
			539.2	-507.047	0.21044
			539.1	-508.146	0.21083
			539	-509.189	0.21122
			538.9	-510.23	0.21163
			538.8	-511.263	0.21202
			538.7	-512.301	0.21242
			538.6	-513.34	0.21282
			538.5	-514.375	0.21321
			538.4	-515.445	0.21361
			538.3	-516.503	0.21402
			538.2	-517.533	0.21444
			538.1	-518.561	0.21484
			538	-519.585	0.21526
			537.9	-520.603	0.21565
			537.8	-521.615	0.21604
			537.7	-522.612	0.21644
			537.6	-523.64	0.21684
			537.5	-524.641	0.21725
			537.4	-525.605	0.21763
			537.3	-526.575	0.21805
			537.2	-527.554	0.21848
			537.1	-528.533	0.21889
			537	-529.506	0.21928
			536.9	-530.508	0.21968
			536.8	-531.511	0.22008
			536.7	-532.518	0.22052
			536.6	-533.525	0.22092
			536.5	-534.546	0.2213
			536.4	-535.586	0.22173
			536.3	-536.623	0.22216
			536.2	-537.656	0.22257
			536.1	-538.666	0.223
			536	-539.655	0.2234
			535.9	-540.658	0.22381
			535.8	-541.646	0.22423
			535.7	-542.634	0.22464
			535.6	-543.602	0.22505
			535.5	-544.611	0.22545
			535.4	-545.625	0.22584
			535.3	-546.66	0.22626
			535.2	-547.724	0.22667
			535.1	-548.806	0.22707
			535	-549.889	0.22747
			534.9	-550.97	0.22789
			534.8	-552.084	0.2283
			534.7	-553.228	0.22872
			534.6	-554.367	0.22913
			534.5	-555.492	0.22957
			534.4	-556.621	0.22998
			534.3	-557.713	0.23039
			534.2	-558.773	0.23081
			534.1	-559.837	0.23123
			534	-560.887	0.23162
			533.9	-561.913	0.23205
			533.8	-562.921	0.23246
			533.7	-563.891	0.23288
			533.6	-564.884	0.2333
			533.5	-565.905	0.23373
			533.4	-566.901	0.23415
			533.3	-567.87	0.23455
			533.2	-568.837	0.23497
			533.1	-569.826	0.2354
			533	-570.823	0.23583
			532.9	-571.839	0.23627
			532.8	-572.842	0.23666
			532.7	-573.854	0.23708
			532.6	-574.845	0.2375
			532.5	-575.859	0.23791
			532.4	-576.898	0.23834
			532.3	-577.963	0.23877
			532.2	-579.066	0.23918
			532.1	-580.161	0.23959
			532	-581.268	0.24003
			531.9	-582.381	0.24045
			531.8	-583.463	0.24087
			531.7	-584.53	0.24129
			531.6	-585.578	0.2417
			531.5	-586.609	0.24213
			531.4	-587.631	0.24256
			531.3	-588.672	0.24299
			531.2	-589.706	0.24343
			531.1	-590.765	0.24385
			531	-591.827	0.24428
			530.9	-592.924	0.24471
			530.8	-594	0.24514
			530.7	-595.093	0.24559
			530.6	-596.204	0.24603
			530.5	-597.323	0.24647
			530.4	-598.467	0.2469
			530.3	-599.633	0.24734
			530.2	-600.791	0.2478
			530.1	-601.943	0.24821
			530	-603.154	0.24865
			529.9	-604.403	0.24905
			529.8	-605.677	0.24949
			529.7	-606.952	0.24991
			529.6	-608.233	0.25034
			529.5	-609.48	0.25079
			529.4	-610.758	0.25123
			529.3	-612.002	0.25167
			529.2	-613.254	0.25211
			529.1	-614.503	0.25254
			529	-615.746	0.25298
			528.9	-616.994	0.25342
			528.8	-618.233	0.25384
			528.7	-619.445	0.25429
			528.6	-620.631	0.25472
			528.5	-621.788	0.25516
			528.4	-622.943	0.25561
			528.3	-624.096	0.25605
			528.2	-625.212	0.25649
			528.1	-626.361	0.25693
			528	-627.491	0.25738
			527.9	-628.636	0.25783
			527.8	-629.768	0.25829
			527.7	-630.943	0.25875
			527.6	-632.107	0.2592
			527.5	-633.244	0.25965
			527.4	-634.393	0.26009
			527.3	-635.56	0.26056
			527.2	-636.708	0.261
			527.1	-637.85	0.26145
			527	-639.013	0.26192
			526.9	-640.226	0.26237
			526.8	-641.46	0.26285
			526.7	-642.698	0.26331
			526.6	-643.91	0.26377
			526.5	-645.099	0.26421
			526.4	-646.274	0.26466
			526.3	-647.45	0.26513
			526.2	-648.675	0.26559
			526.1	-649.918	0.26603
			526	-651.156	0.26649
			525.9	-652.412	0.26693
			525.8	-653.695	0.2674
			525.7	-654.947	0.26787
			525.6	-656.2	0.26836
			525.5	-657.469	0.26885
			525.4	-658.764	0.26932
			525.3	-660.059	0.26978
			525.2	-661.353	0.27025
			525.1	-662.638	0.27072
			525	-663.941	0.27119
			524.9	-665.225	0.27168
			524.8	-666.498	0.27214
			524.7	-667.76	0.27262
			524.6	-669.039	0.27309
			524.5	-670.315	0.27356
			524.4	-671.579	0.27401
			524.3	-672.861	0.27448
			524.2	-674.136	0.27497
			524.1	-675.395	0.27543
			524	-676.638	0.2759
			523.9	-677.829	0.27636
			523.8	-679.023	0.27686
			523.7	-680.226	0.27732
			523.6	-681.383	0.27781
			523.5	-682.568	0.27829
			523.4	-683.764	0.27878
			523.3	-684.993	0.27926
			523.2	-686.227	0.27974
			523.1	-687.447	0.28023
			523	-688.645	0.28071
			522.9	-689.787	0.2812
			522.8	-690.94	0.28169
			522.7	-692.074	0.28219
			522.6	-693.171	0.28268
			522.5	-694.246	0.28316
			522.4	-695.355	0.28364
			522.3	-696.467	0.28414
			522.2	-697.596	0.28461
			522.1	-698.707	0.28512
			522	-699.8	0.28561
			521.9	-700.922	0.2861
			521.8	-702.072	0.28659
			521.7	-703.204	0.28709
			521.6	-704.323	0.2876
			521.5	-705.423	0.28808
			521.4	-706.534	0.28857
			521.3	-707.688	0.28907
			521.2	-708.871	0.28956
			521.1	-710.026	0.29005
			521	-711.147	0.29055
			520.9	-712.256	0.29107
			520.8	-713.342	0.29158
			520.7	-714.452	0.29209
			520.6	-715.555	0.29259
			520.5	-716.674	0.29311
			520.4	-717.828	0.29359
			520.3	-718.99	0.29409
			520.2	-720.153	0.29463
			520.1	-721.305	0.29513
			520	-722.499	0.29563
			519.9	-723.744	0.29614
			519.8	-724.958	0.29666
			519.7	-726.175	0.29716
			519.6	-727.397	0.29763
			519.5	-728.562	0.29815
			519.4	-729.766	0.29864
			519.3	-730.99	0.29914
			519.2	-732.225	0.29967
			519.1	-733.46	0.30017
			519	-734.663	0.30067
			518.9	-735.867	0.30116
			518.8	-737.072	0.30166
			518.7	-738.264	0.30218
			518.6	-739.409	0.30268
			518.5	-740.495	0.30317
			518.4	-741.579	0.30366
			518.3	-742.699	0.30418
			518.2	-743.817	0.30469
			518.1	-744.9	0.30519
			518	-745.97	0.30569
			517.9	-747.001	0.30618
			517.8	-748.028	0.30668
			517.7	-749.1	0.3072
			517.6	-750.177	0.30771
			517.5	-751.224	0.30822
			517.4	-752.284	0.30875
			517.3	-753.338	0.30925
			517.2	-754.409	0.30974
			517.1	-755.489	0.31024
			517	-756.64	0.31076
			516.9	-757.808	0.31126
			516.8	-758.981	0.31176
			516.7	-760.156	0.31227
			516.6	-761.323	0.31276
			516.5	-762.492	0.31328
			516.4	-763.655	0.31379
			516.3	-764.786	0.31428
			516.2	-765.953	0.3148
			516.1	-767.166	0.31533
			516	-768.359	0.31586
			515.9	-769.504	0.31639
			515.8	-770.659	0.31688
			515.7	-771.816	0.31739
			515.6	-773.048	0.31792
			515.5	-774.323	0.31842
			515.4	-775.591	0.31894
			515.3	-776.889	0.31944
			515.2	-778.18	0.31996
			515.1	-779.443	0.32047
			515	-780.705	0.32099
			514.9	-781.979	0.32151
			514.8	-783.263	0.32203
			514.7	-784.547	0.32252
			514.6	-785.825	0.32302
			514.5	-787.132	0.32353
			514.4	-788.439	0.32402
			514.3	-789.765	0.32454
			514.2	-791.094	0.32504
			514.1	-792.378	0.32555
			514	-793.634	0.32606
			513.9	-794.931	0.32658
			513.8	-796.225	0.32709
			513.7	-797.531	0.32759
			513.6	-798.781	0.3281
			513.5	-800.005	0.32858
			513.4	-801.203	0.32911
			513.3	-802.397	0.3296
			513.2	-803.556	0.33011
			513.1	-804.672	0.3306
			513	-805.745	0.33111
			512.9	-806.833	0.33162
			512.8	-807.973	0.33213
			512.7	-809.155	0.33265
			512.6	-810.374	0.33315
			512.5	-811.582	0.33365
			512.4	-812.789	0.33415
			512.3	-813.984	0.33464
			512.2	-815.193	0.33515
			512.1	-816.43	0.33564
			512	-817.722	0.33615
			511.9	-819.029	0.33665
			511.8	-820.355	0.33715
			511.7	-821.676	0.33763
			511.6	-822.947	0.33813
			511.5	-824.178	0.33863
			511.4	-825.423	0.33911
			511.3	-826.648	0.33963
			511.2	-827.95	0.34012
			511.1	-829.234	0.34059
			511	-830.446	0.34108
			510.9	-831.67	0.34158
			510.8	-832.897	0.34207
			510.7	-834.241	0.34256
			510.6	-835.608	0.34305
			510.5	-836.977	0.34359
			510.4	-838.324	0.34407
			510.3	-839.674	0.34458
			510.2	-841.006	0.34509
			510.1	-842.327	0.3456
			510	-843.64	0.34605
			509.9	-844.92	0.34654
			509.8	-846.204	0.34705
			509.7	-847.493	0.34754
			509.6	-848.824	0.34806
			509.5	-850.115	0.34856
			509.4	-851.388	0.34907
			509.3	-852.635	0.34958
			509.2	-853.901	0.35004
			509.1	-855.128	0.35051
			509	-856.287	0.35099
			508.9	-857.451	0.35145
			508.8	-858.629	0.35194
			508.7	-859.736	0.35242
			508.6	-860.772	0.35291
			508.5	-861.795	0.35341
			508.4	-862.817	0.35388
			508.3	-863.862	0.35437
			508.2	-864.937	0.35484
			508.1	-866.024	0.35532
			508	-867.14	0.3558
			507.9	-868.254	0.35629
			507.8	-869.351	0.35675
			507.7	-870.444	0.35723
			507.6	-871.563	0.35769
			507.5	-872.686	0.3582
			507.4	-873.813	0.35871
			507.3	-874.9	0.35918
			507.2	-875.952	0.35965
			507.1	-876.976	0.36013
			507	-878.033	0.36064
			506.9	-879.105	0.3611
			506.8	-880.209	0.36157
			506.7	-881.307	0.36206
			506.6	-882.4	0.36252
			506.5	-883.503	0.36298
			506.4	-884.579	0.36347
			506.3	-885.694	0.36395
			506.2	-886.812	0.36443
			506.1	-887.921	0.36491
			506	-889.029	0.36537
			505.9	-890.134	0.36585
			505.8	-891.248	0.36631
			505.7	-892.41	0.36677
			505.6	-893.557	0.36723
			505.5	-894.684	0.36769
			505.4	-895.786	0.36819
			505.3	-896.907	0.36864
			505.2	-898.034	0.36911
			505.1	-899.144	0.36957
			505	-900.289	0.37002
			504.9	-901.445	0.37049
			504.8	-902.598	0.37096
			504.7	-903.75	0.37143
			504.6	-904.907	0.37188
			504.5	-906.08	0.37234
			504.4	-907.261	0.3728
			504.3	-908.416	0.37323
			504.2	-909.615	0.3737
			504.1	-910.84	0.37416
			504	-912.077	0.37464
			503.9	-913.333	0.37509
			503.8	-914.534	0.37556
			503.7	-915.671	0.37601
			503.6	-916.78	0.37646
			503.5	-917.904	0.3769
			503.4	-919.013	0.37736
			503.3	-920.13	0.37782
			503.2	-921.277	0.37827
			503.1	-922.413	0.37873
			503	-923.541	0.37916
			502.9	-924.654	0.37962
			502.8	-925.772	0.38009
			502.7	-926.925	0.38055
			502.6	-928.087	0.38099
			502.5	-929.241	0.38146
			502.4	-930.312	0.38192
			502.3	-931.295	0.38239
			502.2	-932.3	0.38283
			502.1	-933.299	0.38327
			502	-934.361	0.38371
			501.9	-935.465	0.38417
			501.8	-936.572	0.38461
			501.7	-937.66	0.38509
			501.6	-938.755	0.38555
			501.5	-939.871	0.38597
			501.4	-941.043	0.38642
			501.3	-942.158	0.38686
			501.2	-943.257	0.38732
			501.1	-944.341	0.38778
			501	-945.439	0.38822
			500.9	-946.518	0.38871
			500.8	-947.615	0.38919
			500.7	-948.751	0.38968
			500.6	-949.894	0.39016
			500.5	-951.043	0.39063
			500.4	-952.199	0.3911
			500.3	-953.411	0.39155
			500.2	-954.628	0.392
			500.1	-955.837	0.3925
			500	-957.001	0.39298
			499.9	-958.178	0.39345
			499.8	-959.357	0.39393
			499.7	-960.548	0.39441
			499.6	-961.716	0.39487
			499.5	-962.871	0.39534
			499.4	-964.023	0.39581
			499.3	-965.183	0.39628
			499.2	-966.367	0.39675
			499.1	-967.56	0.39719
			499	-968.723	0.39764
			498.9	-969.868	0.3981
			498.8	-971	0.39857
			498.7	-972.096	0.39903
			498.6	-973.168	0.39947
			498.5	-974.246	0.39993
			498.4	-975.289	0.40038
			498.3	-976.326	0.40085
			498.2	-977.328	0.40134
			498.1	-978.379	0.40181
			498	-979.415	0.40227
			497.9	-980.421	0.40274
			497.8	-981.446	0.40321
			497.7	-982.425	0.40364
			497.6	-983.46	0.40413
			497.5	-984.489	0.40461
			497.4	-985.517	0.40507
			497.3	-986.566	0.40552
			497.2	-987.579	0.40597
			497.1	-988.577	0.40642
			497	-989.575	0.40686
			496.9	-990.587	0.40733
			496.8	-991.627	0.40779
			496.7	-992.622	0.40825
			496.6	-993.585	0.40873
			496.5	-994.599	0.40919
			496.4	-995.644	0.40966
			496.3	-996.689	0.41012
			496.2	-997.725	0.41059
			496.1	-998.81	0.41105
			496	-999.901	0.41154
			495.9	-1000.94	0.412
			495.8	-1001.95	0.41246
			495.7	-1002.9	0.41294
			495.6	-1003.82	0.41342
			495.5	-1004.7	0.41388
			495.4	-1005.63	0.41435
			495.3	-1006.56	0.41485
			495.2	-1007.5	0.41532
			495.1	-1008.48	0.41578
			495	-1009.42	0.41626
			494.9	-1010.31	0.41673
			494.8	-1011.27	0.4172
			494.7	-1012.21	0.41767
			494.6	-1013.15	0.41814
			494.5	-1014.08	0.41863
			494.4	-1014.99	0.41906
			494.3	-1015.86	0.41952
			494.2	-1016.7	0.41997
			494.1	-1017.52	0.42042
			494	-1018.33	0.42091
			493.9	-1019.16	0.4214
			493.8	-1019.95	0.42186
			493.7	-1020.7	0.42231
			493.6	-1021.39	0.42279
			493.5	-1022.06	0.42322
			493.4	-1022.7	0.4237
			493.3	-1023.34	0.42417
			493.2	-1023.97	0.42463
			493.1	-1024.61	0.42508
			493	-1025.3	0.42557
			492.9	-1026.04	0.42602
			492.8	-1026.76	0.42646
			492.7	-1027.51	0.42693
			492.6	-1028.25	0.42736
			492.5	-1028.99	0.42782
			492.4	-1029.77	0.42825
			492.3	-1030.51	0.42867
			492.2	-1031.2	0.42911
			492.1	-1031.9	0.42952
			492	-1032.6	0.42993
			491.9	-1033.31	0.43038
			491.8	-1034.09	0.43078
			491.7	-1034.91	0.4312
			491.6	-1035.74	0.43165
			491.5	-1036.55	0.43208
			491.4	-1037.38	0.43249
			491.3	-1038.28	0.43291
			491.2	-1039.13	0.43332
			491.1	-1039.99	0.43375
			491	-1040.81	0.4342
			490.9	-1041.59	0.43462
			490.8	-1042.27	0.43504
			490.7	-1042.99	0.43548
			490.6	-1043.76	0.43592
			490.5	-1044.55	0.43636
			490.4	-1045.34	0.43677
			490.3	-1046.11	0.43721
			490.2	-1046.88	0.43764
			490.1	-1047.67	0.43805
			490	-1048.43	0.43847
			489.9	-1049.19	0.43888
			489.8	-1049.92	0.43931
			489.7	-1050.63	0.4397
			489.6	-1051.39	0.4401
			489.5	-1052.12	0.44051
			489.4	-1052.86	0.44095
			489.3	-1053.55	0.44137
			489.2	-1054.22	0.44176
			489.1	-1054.9	0.44217
			489	-1055.49	0.44259
			488.9	-1056.07	0.44299
			488.8	-1056.66	0.44339
			488.7	-1057.28	0.44382
			488.6	-1057.89	0.44422
			488.5	-1058.47	0.44463
			488.4	-1059.09	0.44503
			488.3	-1059.74	0.44547
			488.2	-1060.37	0.44585
			488.1	-1060.97	0.44625
			488	-1061.6	0.44664
			487.9	-1062.24	0.44706
			487.8	-1062.77	0.44741
			487.7	-1063.27	0.44779
			487.6	-1063.83	0.44819
			487.5	-1064.36	0.44859
			487.4	-1064.93	0.44896
			487.3	-1065.48	0.44933
			487.2	-1066.08	0.44971
			487.1	-1066.68	0.4501
			487	-1067.27	0.45049
			486.9	-1067.85	0.45087
			486.8	-1068.42	0.45125
			486.7	-1069.02	0.45162
			486.6	-1069.68	0.452
			486.5	-1070.32	0.45239
			486.4	-1070.91	0.45277
			486.3	-1071.46	0.45316
			486.2	-1071.96	0.45353
			486.1	-1072.4	0.4539
			486	-1072.87	0.45431
			485.9	-1073.41	0.4547
			485.8	-1074.01	0.45505
			485.7	-1074.64	0.45541
			485.6	-1075.27	0.45575
			485.5	-1075.89	0.45608
			485.4	-1076.55	0.45647
			485.3	-1077.24	0.45682
			485.2	-1077.97	0.45717
			485.1	-1078.73	0.45752
			485	-1079.51	0.45788
			484.9	-1080.32	0.45822
			484.8	-1081.06	0.45858
			484.7	-1081.79	0.45891
			484.6	-1082.48	0.45925
			484.5	-1083.11	0.4596
			484.4	-1083.77	0.45994
			484.3	-1084.44	0.46028
			484.2	-1085.13	0.4606
			484.1	-1085.77	0.46097
			484	-1086.45	0.46132
			483.9	-1087.2	0.46166
			483.8	-1087.92	0.46205
			483.7	-1088.64	0.46243
			483.6	-1089.3	0.46281
			483.5	-1089.85	0.46316
			483.4	-1090.35	0.46348
			483.3	-1090.86	0.46379
			483.2	-1091.33	0.46414
			483.1	-1091.78	0.46446
			483	-1092.18	0.46483
			482.9	-1092.57	0.46518
			482.8	-1092.95	0.46553
			482.7	-1093.34	0.46587
			482.6	-1093.72	0.46623
			482.5	-1094.18	0.46657
			482.4	-1094.68	0.46689
			482.3	-1095.11	0.46722
			482.2	-1095.52	0.46756
			482.1	-1095.93	0.46788
			482	-1096.36	0.46821
			481.9	-1096.74	0.46853
			481.8	-1097.1	0.46887
			481.7	-1097.48	0.46915
			481.6	-1097.88	0.46946
			481.5	-1098.29	0.46976
			481.4	-1098.67	0.4701
			481.3	-1099.01	0.4704
			481.2	-1099.34	0.47071
			481.1	-1099.71	0.47101
			481	-1100.09	0.47132
			480.9	-1100.53	0.47163
			480.8	-1100.98	0.47192
			480.7	-1101.4	0.47223
			480.6	-1101.88	0.47255
			480.5	-1102.37	0.47289
			480.4	-1102.81	0.47321
			480.3	-1103.25	0.47349
			480.2	-1103.68	0.47378
			480.1	-1104.12	0.47407
			480	-1104.54	0.47439
			479.9	-1104.95	0.47468
			479.8	-1105.33	0.47498
			479.7	-1105.71	0.47531
			479.6	-1106.06	0.4756
			479.5	-1106.45	0.4759
			479.4	-1106.84	0.47622
			479.3	-1107.2	0.47649
			479.2	-1107.54	0.47679
			479.1	-1107.85	0.47708
			479	-1108.17	0.47736
			478.9	-1108.47	0.47763
			478.8	-1108.76	0.47792
			478.7	-1109.06	0.4782
			478.6	-1109.36	0.47846
			478.5	-1109.65	0.47874
			478.4	-1109.9	0.479
			478.3	-1110.13	0.47928
			478.2	-1110.29	0.47952
			478.1	-1110.47	0.4798
			478	-1110.67	0.48006
			477.9	-1110.92	0.48031
			477.8	-1111.19	0.48056
			477.7	-1111.49	0.48082
			477.6	-1111.73	0.48107
			477.5	-1111.93	0.48132
			477.4	-1112.15	0.48157
			477.3	-1112.35	0.48183
			477.2	-1112.56	0.48207
			477.1	-1112.8	0.48233
			477	-1113.06	0.48257
			476.9	-1113.27	0.48282
			476.8	-1113.49	0.48309
			476.7	-1113.67	0.48333
			476.6	-1113.79	0.4836
			476.5	-1113.86	0.48381
			476.4	-1113.95	0.48404
			476.3	-1114.05	0.48429
			476.2	-1114.17	0.48453
			476.1	-1114.27	0.48475
			476	-1114.34	0.48497
			475.9	-1114.4	0.48522
			475.8	-1114.41	0.48543
			475.7	-1114.39	0.48565
			475.6	-1114.33	0.48588
			475.5	-1114.26	0.48606
			475.4	-1114.22	0.48627
			475.3	-1114.18	0.48645
			475.2	-1114.22	0.48665
			475.1	-1114.27	0.48685
			475	-1114.32	0.48709
			474.9	-1114.32	0.48727
			474.8	-1114.31	0.48747
			474.7	-1114.25	0.48766
			474.6	-1114.18	0.48789
			474.5	-1114.12	0.48808
			474.4	-1114.02	0.48826
			474.3	-1113.91	0.48841
			474.2	-1113.83	0.48855
			474.1	-1113.68	0.48873
			474	-1113.58	0.48889
			473.9	-1113.5	0.48907
			473.8	-1113.42	0.48924
			473.7	-1113.34	0.48943
			473.6	-1113.26	0.48961
			473.5	-1113.17	0.48977
			473.4	-1113.03	0.48994
			473.3	-1112.91	0.49011
			473.2	-1112.78	0.49029
			473.1	-1112.68	0.49045
			473	-1112.61	0.49061
			472.9	-1112.52	0.49075
			472.8	-1112.42	0.49089
			472.7	-1112.29	0.49102
			472.6	-1112.13	0.4912
			472.5	-1111.86	0.49132
			472.4	-1111.6	0.49146
			472.3	-1111.32	0.49161
			472.2	-1111.01	0.49172
			472.1	-1110.69	0.49185
			472	-1110.41	0.492
			471.9	-1110.14	0.49215
			471.8	-1109.84	0.49229
			471.7	-1109.52	0.49238
			471.6	-1109.23	0.49249
			471.5	-1109	0.4926
			471.4	-1108.73	0.4927
			471.3	-1108.43	0.49281
			471.2	-1108.07	0.49295
			471.1	-1107.73	0.49304
			471	-1107.39	0.49315
			470.9	-1107.05	0.49327
			470.8	-1106.77	0.49338
			470.7	-1106.45	0.49348
			470.6	-1106.11	0.4936
			470.5	-1105.76	0.49368
			470.4	-1105.38	0.49376
			470.3	-1105.02	0.49385
			470.2	-1104.65	0.49396
			470.1	-1104.22	0.49405
			470	-1103.74	0.49414
			469.9	-1103.3	0.49422
			469.8	-1102.87	0.4943
			469.7	-1102.44	0.49439
			469.6	-1102.06	0.49451
			469.5	-1101.64	0.4946
			469.4	-1101.25	0.49468
			469.3	-1100.85	0.49473
			469.2	-1100.43	0.49481
			469.1	-1099.94	0.49488
			469	-1099.5	0.49494
			468.9	-1099.1	0.49502
			468.8	-1098.66	0.49508
			468.7	-1098.15	0.49513
			468.6	-1097.65	0.49519
			468.5	-1097.15	0.49526
			468.4	-1096.62	0.49532
			468.3	-1096.08	0.49538
			468.2	-1095.6	0.49541
			468.1	-1095.14	0.49547
			468	-1094.61	0.49552
			467.9	-1094.08	0.49557
			467.8	-1093.56	0.49563
			467.7	-1092.99	0.49568
			467.6	-1092.4	0.49572
			467.5	-1091.82	0.49573
			467.4	-1091.25	0.49577
			467.3	-1090.7	0.49578
			467.2	-1090.17	0.49584
			467.1	-1089.6	0.49586
			467	-1089.01	0.49589
			466.9	-1088.42	0.49595
			466.8	-1087.91	0.496
			466.7	-1087.36	0.49602
			466.6	-1086.81	0.49605
			466.5	-1086.25	0.49606
			466.4	-1085.75	0.49607
			466.3	-1085.22	0.49606
			466.2	-1084.74	0.49607
			466.1	-1084.23	0.49604
			466	-1083.71	0.49608
			465.9	-1083.16	0.49609
			465.8	-1082.58	0.4961
			465.7	-1081.96	0.49612
			465.6	-1081.36	0.4961
			465.5	-1080.74	0.49607
			465.4	-1080.14	0.49605
			465.3	-1079.57	0.49603
			465.2	-1079.07	0.49601
			465.1	-1078.57	0.49603
			465	-1078.06	0.496
			464.9	-1077.5	0.496
			464.8	-1076.93	0.49596
			464.7	-1076.35	0.49594
			464.6	-1075.78	0.49594
			464.5	-1075.15	0.49594
			464.4	-1074.53	0.49596
			464.3	-1073.91	0.49594
			464.2	-1073.33	0.49591
			464.1	-1072.75	0.49591
			464	-1072.13	0.49587
			463.9	-1071.46	0.49582
			463.8	-1070.82	0.49579
			463.7	-1070.16	0.49573
			463.6	-1069.5	0.4957
			463.5	-1068.8	0.49566
			463.4	-1068.12	0.49563
			463.3	-1067.46	0.49557
			463.2	-1066.76	0.49553
			463.1	-1066.06	0.49549
			463	-1065.38	0.49542
			462.9	-1064.72	0.49535
			462.8	-1064.02	0.49531
			462.7	-1063.26	0.49526
			462.6	-1062.49	0.49517
			462.5	-1061.71	0.49512
			462.4	-1060.98	0.49507
			462.3	-1060.25	0.49498
			462.2	-1059.51	0.49491
			462.1	-1058.76	0.49484
			462	-1057.97	0.49474
			461.9	-1057.17	0.49467
			461.8	-1056.37	0.49459
			461.7	-1055.62	0.49451
			461.6	-1054.86	0.49444
			461.5	-1054.09	0.49434
			461.4	-1053.35	0.49426
			461.3	-1052.59	0.49416
			461.2	-1051.77	0.49407
			461.1	-1050.93	0.49397
			461	-1050.09	0.49385
			460.9	-1049.24	0.49375
			460.8	-1048.46	0.49365
			460.7	-1047.61	0.49353
			460.6	-1046.64	0.49345
			460.5	-1045.68	0.49334
			460.4	-1044.72	0.49323
			460.3	-1043.68	0.49312
			460.2	-1042.63	0.493
			460.1	-1041.53	0.49289
			460	-1040.48	0.49276
			459.9	-1039.4	0.49265
			459.8	-1038.35	0.49251
			459.7	-1037.33	0.49239
			459.6	-1036.33	0.49224
			459.5	-1035.31	0.49211
			459.4	-1034.33	0.49199
			459.3	-1033.44	0.49185
			459.2	-1032.58	0.49169
			459.1	-1031.77	0.49157
			459	-1030.96	0.4914
			458.9	-1030.08	0.49123
			458.8	-1029.15	0.49107
			458.7	-1028.19	0.49092
			458.6	-1027.19	0.49074
			458.5	-1026.12	0.49055
			458.4	-1024.99	0.49038
			458.3	-1023.87	0.49019
			458.2	-1022.77	0.49002
			458.1	-1021.63	0.48984
			458	-1020.47	0.48969
			457.9	-1019.26	0.4895
			457.8	-1018.04	0.48931
			457.7	-1016.87	0.48909
			457.6	-1015.67	0.48889
			457.5	-1014.48	0.4887
			457.4	-1013.28	0.4885
			457.3	-1012.04	0.48828
			457.2	-1010.85	0.48809
			457.1	-1009.66	0.48788
			457	-1008.38	0.48766
			456.9	-1007.03	0.48746
			456.8	-1005.61	0.48722
			456.7	-1004.17	0.487
			456.6	-1002.74	0.48678
			456.5	-1001.38	0.4865
			456.4	-1000.06	0.48628
			456.3	-998.739	0.48604
			456.2	-997.395	0.48579
			456.1	-996.034	0.48554
			456	-994.674	0.4853
			455.9	-993.347	0.48505
			455.8	-992.029	0.4848
			455.7	-990.708	0.48455
			455.6	-989.406	0.4843
			455.5	-988.123	0.484
			455.4	-986.847	0.48374
			455.3	-985.497	0.48349
			455.2	-984.181	0.4832
			455.1	-982.861	0.48294
			455	-981.48	0.48263
			454.9	-980.043	0.48236
			454.8	-978.605	0.48206
			454.7	-977.132	0.48175
			454.6	-975.659	0.48144
			454.5	-974.17	0.48114
			454.4	-972.753	0.48085
			454.3	-971.377	0.48048
			454.2	-969.975	0.48016
			454.1	-968.528	0.47983
			454	-967.083	0.47952
			453.9	-965.658	0.47921
			453.8	-964.239	0.47888
			453.7	-962.783	0.47856
			453.6	-961.334	0.47822
			453.5	-959.866	0.47789
			453.4	-958.338	0.47752
			453.3	-956.824	0.47718
			453.2	-955.253	0.47685
			453.1	-953.626	0.4765
			453	-951.926	0.47613
			452.9	-950.171	0.47576
			452.8	-948.402	0.47539
			452.7	-946.622	0.47504
			452.6	-944.834	0.47466
			452.5	-943.021	0.47429
			452.4	-941.189	0.47391
			452.3	-939.366	0.47352
			452.2	-937.526	0.47311
			452.1	-935.624	0.47271
			452	-933.714	0.47226
			451.9	-931.854	0.47183
			451.8	-930.01	0.47142
			451.7	-928.188	0.47097
			451.6	-926.356	0.47055
			451.5	-924.508	0.47018
			451.4	-922.593	0.46974
			451.3	-920.631	0.46929
[truncated: 1,013 more rows]

## Sheet: Fig 3e
L-TPE		L-TPE/L-Fmoc		L-TPE/D-Fmoc
The emission decay curves		The emission decay curves		The emission decay curves
X	Y	X	Y	X	Y
0	12	0	14	0	8
0.04883	5	0.04883	13	0.04883	9
0.09766	7	0.09766	11	0.09766	12
0.14648	8	0.14648	19	0.14648	10
0.19531	11	0.19531	14	0.19531	13
0.24414	9	0.24414	9	0.24414	12
0.29297	15	0.29297	12	0.29297	18
0.3418	15	0.3418	7	0.3418	5
0.39063	11	0.39063	21	0.39063	16
0.43945	12	0.43945	16	0.43945	9
0.48828	15	0.48828	16	0.48828	10
0.53711	13	0.53711	8	0.53711	13
0.58594	10	0.58594	18	0.58594	11
0.63477	9	0.63477	14	0.63477	17
0.68359	13	0.68359	19	0.68359	11
0.73242	13	0.73242	17	0.73242	7
0.78125	8	0.78125	10	0.78125	16
0.83008	8	0.83008	17	0.83008	9
0.87891	17	0.87891	18	0.87891	12
0.92773	11	0.92773	17	0.92773	15
0.97656	13	0.97656	12	0.97656	18
1.02539	8	1.02539	9	1.02539	11
1.07422	16	1.07422	11	1.07422	12
1.12305	14	1.12305	17	1.12305	12
1.17188	13	1.17188	25	1.17188	13
1.2207	7	1.2207	20	1.2207	10
1.26953	6	1.26953	12	1.26953	13
1.31836	7	1.31836	11	1.31836	12
1.36719	9	1.36719	18	1.36719	9
1.41602	14	1.41602	17	1.41602	17
1.46484	13	1.46484	13	1.46484	8
1.51367	10	1.51367	16	1.51367	7
1.5625	18	1.5625	9	1.5625	16
1.61133	17	1.61133	14	1.61133	9
1.66016	13	1.66016	11	1.66016	9
1.70898	11	1.70898	14	1.70898	12
1.75781	13	1.75781	14	1.75781	14
1.80664	11	1.80664	15	1.80664	15
1.85547	9	1.85547	19	1.85547	16
1.9043	11	1.9043	17	1.9043	11
1.95313	14	1.95313	16	1.95313	11
2.00195	11	2.00195	14	2.00195	7
2.05078	9	2.05078	14	2.05078	11
2.09961	5	2.09961	15	2.09961	10
2.14844	10	2.14844	13	2.14844	13
2.19727	15	2.19727	15	2.19727	16
2.24609	15	2.24609	17	2.24609	13
2.29492	16	2.29492	14	2.29492	8
2.34375	15	2.34375	11	2.34375	15
2.39258	10	2.39258	18	2.39258	11
2.44141	12	2.44141	20	2.44141	11
2.49023	10	2.49023	14	2.49023	9
2.53906	7	2.53906	17	2.53906	17
2.58789	14	2.58789	13	2.58789	8
2.63672	14	2.63672	14	2.63672	9
2.68555	15	2.68555	13	2.68555	11
2.73438	21	2.73438	13	2.73438	12
2.7832	12	2.7832	18	2.7832	14
2.83203	22	2.83203	19	2.83203	12
2.88086	13	2.88086	21	2.88086	11
2.92969	11	2.92969	14	2.92969	20
2.97852	15	2.97852	22	2.97852	14
3.02734	15	3.02734	19	3.02734	13
3.07617	15	3.07617	20	3.07617	15
3.125	14	3.125	20	3.125	10
3.17383	11	3.17383	13	3.17383	15
3.22266	15	3.22266	16	3.22266	9
3.27148	11	3.27148	19	3.27148	16
3.32031	14	3.32031	15	3.32031	12
3.36914	18	3.36914	15	3.36914	13
3.41797	18	3.41797	22	3.41797	16
3.4668	19	3.4668	13	3.4668	14
3.51563	11	3.51563	20	3.51563	19
3.56445	18	3.56445	18	3.56445	15
3.61328	17	3.61328	12	3.61328	18
3.66211	25	3.66211	25	3.66211	17
3.71094	12	3.71094	19	3.71094	23
3.75977	18	3.75977	13	3.75977	22
3.80859	20	3.80859	18	3.80859	19
3.85742	23	3.85742	19	3.85742	20
3.90625	29	3.90625	22	3.90625	29
3.95508	24	3.95508	28	3.95508	19
4.00391	29	4.00391	26	4.00391	32
4.05273	32	4.05273	27	4.05273	28
4.10156	32	4.10156	26	4.10156	47
4.15039	33	4.15039	32	4.15039	46
4.19922	41	4.19922	44	4.19922	54
4.24805	60	4.24805	38	4.24805	64
4.29688	78	4.29688	42	4.29688	104
4.3457	105	4.3457	62	4.3457	114
4.39453	132	4.39453	84	4.39453	126
4.44336	151	4.44336	113	4.44336	166
4.49219	214	4.49219	115	4.49219	212
4.54102	253	4.54102	177	4.54102	301
4.58984	317	4.58984	184	4.58984	364
4.63867	402	4.63867	259	4.63867	497
4.6875	507	4.6875	339	4.6875	541
4.73633	641	4.73633	410	4.73633	661
4.78516	748	4.78516	484	4.78516	875
4.83398	900	4.83398	608	4.83398	1006
4.88281	1123	4.88281	749	4.88281	1120
4.93164	1248	4.93164	989	4.93164	1357
4.98047	1466	4.98047	1066	4.98047	1603
5.0293	1788	5.0293	1338	5.0293	1875
5.07813	2021	5.07813	1483	5.07813	2136
5.12695	2320	5.12695	1687	5.12695	2517
5.17578	2572	5.17578	1958	5.17578	2775
5.22461	2927	5.22461	2296	5.22461	2971
5.27344	3192	5.27344	2603	5.27344	3335
5.32227	3603	5.32227	2908	5.32227	3768
5.37109	3975	5.37109	3267	5.37109	4172
5.41992	4298	5.41992	3717	5.41992	4657
5.46875	4707	5.46875	4059	5.46875	4972
5.51758	5139	5.51758	4420	5.51758	5165
5.56641	5380	5.56641	4824	5.56641	5605
5.61523	5842	5.61523	5168	5.61523	5891
5.66406	6384	5.66406	5445	5.66406	6368
5.71289	6702	5.71289	5900	5.71289	6682
5.76172	7101	5.76172	6411	5.76172	7196
5.81055	7294	5.81055	6740	5.81055	7579
5.85938	7712	5.85938	7083	5.85938	7852
5.9082	8129	5.9082	7370	5.9082	8118
5.95703	8169	5.95703	7724	5.95703	8171
6.00586	8516	6.00586	7921	6.00586	8631
6.05469	8823	6.05469	8444	6.05469	8948
6.10352	8892	6.10352	8553	6.10352	9110
6.15234	9462	6.15234	8910	6.15234	9521
6.20117	9374	6.20117	9144	6.20117	9816
6.25	9787	6.25	9242	6.25	9777
6.29883	9861	6.29883	9363	6.29883	10000
6.34766	9641	6.34766	9522	6.34766	9923
6.39648	9908	6.39648	9571	6.39648	9950
6.44531	9723	6.44531	9646	6.44531	9903
6.49414	9846	6.49414	9725	6.49414	9998
6.54297	10000	6.54297	9917	6.54297	9946
6.5918	9934	6.5918	9725	6.5918	9934
6.64063	9717	6.64063	9979	6.64063	9877
6.68945	9753	6.68945	9765	6.68945	9849
6.73828	9498	6.73828	10000	6.73828	9820
6.78711	9458	6.78711	9763	6.78711	9613
6.83594	9147	6.83594	9910	6.83594	9315
6.88477	8998	6.88477	9561	6.88477	9242
6.93359	8799	6.93359	9462	6.93359	8957
6.98242	8885	6.98242	9446	6.98242	8778
7.03125	8578	7.03125	9233	7.03125	8671
7.08008	8342	7.08008	9220	7.08008	8468
7.12891	7988	7.12891	9179	7.12891	8338
7.17773	8016	7.17773	8838	7.17773	8360
7.22656	7579	7.22656	8712	7.22656	7912
7.27539	7556	7.27539	8635	7.27539	7625
7.32422	7293	7.32422	8448	7.32422	7363
7.37305	7185	7.37305	8309	7.37305	7269
7.42188	6934	7.42188	8315	7.42188	7177
7.4707	6628	7.4707	8089	7.4707	6746
7.51953	6335	7.51953	8151	7.51953	6672
7.56836	6332	7.56836	7866	7.56836	6443
7.61719	6164	7.61719	7741	7.61719	6253
7.66602	6013	7.66602	7482	7.66602	6159
7.71484	5881	7.71484	7659	7.71484	5930
7.76367	5439	7.76367	7246	7.76367	5893
7.8125	5456	7.8125	7372	7.8125	5674
7.86133	5321	7.86133	7124	7.86133	5505
7.91016	5086	7.91016	7001	7.91016	5446
7.95898	4990	7.95898	6831	7.95898	5320
8.00781	4763	8.00781	6736	8.00781	5239
8.05664	4851	8.05664	6681	8.05664	5089
8.10547	4741	8.10547	6540	8.10547	4873
8.1543	4541	8.1543	6500	8.1543	4917
8.20313	4277	8.20313	6528	8.20313	4764
8.25195	4424	8.25195	6394	8.25195	4651
8.30078	4143	8.30078	6229	8.30078	4479
8.34961	4047	8.34961	6000	8.34961	4459
8.39844	3906	8.39844	6118	8.39844	4257
8.44727	3889	8.44727	5918	8.44727	4421
8.49609	3856	8.49609	5753	8.49609	4109
8.54492	3782	8.54492	5666	8.54492	4069
8.59375	3655	8.59375	5674	8.59375	3949
8.64258	3597	8.64258	5525	8.64258	3995
8.69141	3611	8.69141	5476	8.69141	3961
8.74023	3385	8.74023	5416	8.74023	3760
8.78906	3568	8.78906	5154	8.78906	3662
8.83789	3172	8.83789	5255	8.83789	3622
8.88672	3173	8.88672	5020	8.88672	3430
8.93555	3121	8.93555	5121	8.93555	3350
8.98438	3037	8.98438	4939	8.98438	3384
9.0332	3018	9.0332	4826	9.0332	3335
9.08203	2944	9.08203	4725	9.08203	3333
9.13086	2913	9.13086	4682	9.13086	3166
9.17969	2785	9.17969	4655	9.17969	3091
9.22852	2707	9.22852	4502	9.22852	2976
9.27734	2753	9.27734	4503	9.27734	3019
9.32617	2644	9.32617	4421	9.32617	2988
9.375	2614	9.375	4399	9.375	2954
9.42383	2550	9.42383	4242	9.42383	2798
9.47266	2482	9.47266	4247	9.47266	2869
9.52148	2424	9.52148	4187	9.52148	2734
9.57031	2366	9.57031	4096	9.57031	2682
9.61914	2301	9.61914	3952	9.61914	2540
9.66797	2303	9.66797	4035	9.66797	2588
9.7168	2264	9.7168	4064	9.7168	2572
9.76563	2205	9.76563	3888	9.76563	2436
9.81445	2170	9.81445	3847	9.81445	2472
9.86328	2095	9.86328	3766	9.86328	2320
9.91211	2154	9.91211	3583	9.91211	2382
9.96094	2033	9.96094	3653	9.96094	2361
10.0098	2056	10.0098	3641	10.0098	2227
10.0586	1941	10.0586	3598	10.0586	2209
10.1074	1980	10.1074	3514	10.1074	2201
10.1562	1944	10.1562	3365	10.1562	2076
10.2051	1923	10.2051	3332	10.2051	2145
10.2539	1888	10.2539	3307	10.2539	2172
10.3027	1900	10.3027	3289	10.3027	2058
10.3516	1796	10.3516	3170	10.3516	2011
10.4004	1753	10.4004	3058	10.4004	1961
10.4492	1743	10.4492	3219	10.4492	1951
10.498	1718	10.498	3124	10.498	1867
10.5469	1644	10.5469	2947	10.5469	1919
10.5957	1623	10.5957	3041	10.5957	1903
10.6445	1528	10.6445	2957	10.6445	1826
10.6934	1505	10.6934	2855	10.6934	1816
10.7422	1536	10.7422	2808	10.7422	1752
10.791	1513	10.791	2797	10.791	1790
10.8398	1515	10.8398	2740	10.8398	1680
10.8887	1432	10.8887	2756	10.8887	1695
10.9375	1488	10.9375	2676	10.9375	1632
10.9863	1441	10.9863	2642	10.9863	1683
11.0352	1408	11.0352	2617	11.0352	1611
11.084	1341	11.084	2547	11.084	1584
11.1328	1380	11.1328	2525	11.1328	1638
11.1816	1290	11.1816	2522	11.1816	1542
11.2305	1315	11.2305	2396	11.2305	1458
11.2793	1310	11.2793	2376	11.2793	1504
11.3281	1353	11.3281	2439	11.3281	1516
11.377	1257	11.377	2386	11.377	1522
11.4258	1186	11.4258	2327	11.4258	1424
11.4746	1215	11.4746	2265	11.4746	1445
11.5234	1143	11.5234	2258	11.5234	1331
11.5723	1172	11.5723	2228	11.5723	1386
11.6211	1134	11.6211	2225	11.6211	1300
11.6699	1177	11.6699	2107	11.6699	1374
11.7188	1049	11.7188	2172	11.7188	1309
11.7676	1059	11.7676	2154	11.7676	1290
11.8164	1055	11.8164	2045	11.8164	1305
11.8652	1013	11.8652	1957	11.8652	1254
11.9141	1008	11.9141	2026	11.9141	1191
11.9629	1054	11.9629	1896	11.9629	1244
12.0117	1030	12.0117	1913	12.0117	1198
12.0605	970	12.0605	1984	12.0605	1194
12.1094	982	12.1094	1902	12.1094	1060
12.1582	1022	12.1582	1944	12.1582	1106
12.207	934	12.207	1759	12.207	1129
12.2559	948	12.2559	1828	12.2559	1120
12.3047	920	12.3047	1830	12.3047	1086
12.3535	967	12.3535	1764	12.3535	1008
12.4023	888	12.4023	1790	12.4023	1099
12.4512	860	12.4512	1705	12.4512	1117
12.5	817	12.5	1655	12.5	1023
12.5488	807	12.5488	1627	12.5488	1005
12.5977	862	12.5977	1617	12.5977	1006
12.6465	834	12.6465	1650	12.6465	1016
12.6953	863	12.6953	1614	12.6953	1039
12.7441	797	12.7441	1489	12.7441	980
12.793	795	12.793	1541	12.793	1021
12.8418	797	12.8418	1495	12.8418	980
12.8906	777	12.8906	1578	12.8906	967
12.9395	766	12.9395	1540	12.9395	937
12.9883	780	12.9883	1490	12.9883	963
13.0371	730	13.0371	1450	13.0371	920
13.0859	736	13.0859	1429	13.0859	937
13.1348	745	13.1348	1400	13.1348	830
13.1836	691	13.1836	1355	13.1836	840
13.2324	716	13.2324	1345	13.2324	856
13.2812	665	13.2812	1407	13.2812	812
13.3301	688	13.3301	1330	13.3301	853
13.3789	682	13.3789	1293	13.3789	848
13.4277	637	13.4277	1244	13.4277	824
13.4766	607	13.4766	1328	13.4766	817
13.5254	644	13.5254	1277	13.5254	777
13.5742	611	13.5742	1237	13.5742	775
13.623	639	13.623	1189	13.623	758
13.6719	612	13.6719	1130	13.6719	720
13.7207	615	13.7207	1207	13.7207	764
13.7695	553	13.7695	1139	13.7695	778
13.8184	576	13.8184	1187	13.8184	740
13.8672	573	13.8672	1077	13.8672	720
13.916	537	13.916	1090	13.916	754
13.9648	582	13.9648	1059	13.9648	673
14.0137	532	14.0137	1081	14.0137	638
14.0625	544	14.0625	1055	14.0625	696
14.1113	555	14.1113	1037	14.1113	677
14.1602	542	14.1602	977	14.1602	656
14.209	485	14.209	988	14.209	660
14.2578	549	14.2578	998	14.2578	624
14.3066	524	14.3066	1039	14.3066	664
14.3555	505	14.3555	940	14.3555	622
14.4043	519	14.4043	971	14.4043	630
14.4531	490	14.4531	945	14.4531	653
14.502	464	14.502	912	14.502	657
14.5508	487	14.5508	968	14.5508	654
14.5996	464	14.5996	934	14.5996	576
14.6484	474	14.6484	926	14.6484	609
14.6973	452	14.6973	855	14.6973	646
14.7461	419	14.7461	946	14.7461	563
14.7949	457	14.7949	873	14.7949	539
14.8438	448	14.8438	771	14.8438	570
14.8926	429	14.8926	846	14.8926	546
14.9414	400	14.9414	841	14.9414	562
14.9902	391	14.9902	811	14.9902	547
15.0391	441	15.0391	799	15.0391	534
15.0879	408	15.0879	771	15.0879	521
15.1367	415	15.1367	805	15.1367	486
15.1855	378	15.1855	788	15.1855	465
15.2344	394	15.2344	728	15.2344	486
15.2832	334	15.2832	765	15.2832	491
15.332	352	15.332	764	15.332	497
15.3809	334	15.3809	723	15.3809	509
15.4297	353	15.4297	700	15.4297	487
15.4785	376	15.4785	730	15.4785	473
15.5273	329	15.5273	730	15.5273	482
15.5762	328	15.5762	705	15.5762	454
15.625	327	15.625	684	15.625	479
15.6738	327	15.6738	646	15.6738	460
15.7227	321	15.7227	683	15.7227	446
15.7715	284	15.7715	591	15.7715	448
15.8203	315	15.8203	633	15.8203	439
15.8691	333	15.8691	609	15.8691	391
15.918	317	15.918	634	15.918	425
15.9668	328	15.9668	617	15.9668	439
16.0156	326	16.0156	584	16.0156	456
16.0645	317	16.0645	604	16.0645	427
16.1133	296	16.1133	572	16.1133	433
16.1621	301	16.1621	577	16.1621	429
16.2109	289	16.2109	597	16.2109	409
16.2598	266	16.2598	534	16.2598	431
16.3086	278	16.3086	580	16.3086	361
16.3574	280	16.3574	558	16.3574	375
16.4062	268	16.4062	555	16.4062	399
16.4551	261	16.4551	508	16.4551	395
16.5039	272	16.5039	514	16.5039	381
16.5527	276	16.5527	488	16.5527	368
16.6016	257	16.6016	509	16.6016	352
16.6504	242	16.6504	539	16.6504	325
16.6992	277	16.6992	492	16.6992	349
16.748	231	16.748	505	16.748	357
16.7969	249	16.7969	459	16.7969	326
16.8457	229	16.8457	460	16.8457	352
16.8945	242	16.8945	477	16.8945	350
16.9434	240	16.9434	463	16.9434	357
16.9922	248	16.9922	464	16.9922	337
17.041	222	17.041	442	17.041	355
17.0898	235	17.0898	404	17.0898	338
17.1387	227	17.1387	428	17.1387	320
17.1875	235	17.1875	437	17.1875	321
17.2363	209	17.2363	444	17.2363	308
17.2852	231	17.2852	461	17.2852	272
17.334	221	17.334	390	17.334	289
17.3828	206	17.3828	388	17.3828	300
17.4316	216	17.4316	412	17.4316	329
17.4805	217	17.4805	371	17.4805	301
17.5293	216	17.5293	371	17.5293	304
17.5781	193	17.5781	393	17.5781	302
17.627	200	17.627	374	17.627	307
17.6758	188	17.6758	358	17.6758	320
17.7246	181	17.7246	380	17.7246	290
17.7734	168	17.7734	381	17.7734	319
17.8223	175	17.8223	389	17.8223	281
17.8711	191	17.8711	344	17.8711	294
17.9199	179	17.9199	318	17.9199	277
17.9688	194	17.9688	352	17.9688	276
18.0176	171	18.0176	336	18.0176	262
18.0664	179	18.0664	329	18.0664	279
18.1152	169	18.1152	310	18.1152	284
18.1641	187	18.1641	318	18.1641	271
18.2129	183	18.2129	312	18.2129	254
18.2617	191	18.2617	336	18.2617	249
18.3105	157	18.3105	297	18.3105	244
18.3594	183	18.3594	304	18.3594	254
18.4082	149	18.4082	343	18.4082	246
18.457	152	18.457	295	18.457	254
18.5059	148	18.5059	284	18.5059	278
18.5547	163	18.5547	294	18.5547	249
18.6035	167	18.6035	280	18.6035	256
18.6523	151	18.6523	289	18.6523	266
18.7012	140	18.7012	271	18.7012	250
18.75	147	18.75	287	18.75	245
18.7988	154	18.7988	257	18.7988	254
18.8477	128	18.8477	288	18.8477	236
18.8965	137	18.8965	302	18.8965	216
18.9453	157	18.9453	262	18.9453	225
18.9941	148	18.9941	262	18.9941	191
19.043	159	19.043	249	19.043	235
19.0918	140	19.0918	228	19.0918	243
19.1406	145	19.1406	229	19.1406	225
19.1895	120	19.1895	220	19.1895	222
19.2383	138	19.2383	237	19.2383	206
19.2871	152	19.2871	245	19.2871	183
19.3359	129	19.3359	244	19.3359	222
19.3848	109	19.3848	234	19.3848	208
19.4336	150	19.4336	235	19.4336	216
19.4824	122	19.4824	192	19.4824	210
19.5312	123	19.5312	219	19.5312	220
19.5801	111	19.5801	204	19.5801	197
19.6289	130	19.6289	218	19.6289	183
19.6777	122	19.6777	218	19.6777	183
19.7266	128	19.7266	213	19.7266	194
19.7754	112	19.7754	211	19.7754	177
19.8242	93	19.8242	194	19.8242	182
19.873	104	19.873	225	19.873	181
19.9219	116	19.9219	216	19.9219	185
19.9707	113	19.9707	198	19.9707	183
20.0195	113	20.0195	196	20.0195	179
20.0684	105	20.0684	200	20.0684	168
20.1172	110	20.1172	200	20.1172	187
20.166	110	20.166	214	20.166	186
20.2148	106	20.2148	202	20.2148	175
20.2637	90	20.2637	203	20.2637	152
20.3125	99	20.3125	174	20.3125	174
20.3613	128	20.3613	170	20.3613	155
20.4102	88	20.4102	218	20.4102	178
20.459	108	20.459	150	20.459	148
20.5078	96	20.5078	167	20.5078	182
20.5566	85	20.5566	160	20.5566	171
20.6055	73	20.6055	181	20.6055	157
20.6543	89	20.6543	173	20.6543	172
20.7031	86	20.7031	179	20.7031	164
20.752	102	20.752	160	20.752	139
20.8008	114	20.8008	151	20.8008	183
20.8496	94	20.8496	154	20.8496	146
20.8984	89	20.8984	167	20.8984	138
20.9473	90	20.9473	154	20.9473	148
20.9961	101	20.9961	172	20.9961	164
21.0449	84	21.0449	147	21.0449	144
21.0938	72	21.0938	162	21.0938	143
21.1426	82	21.1426	158	21.1426	167
21.1914	99	21.1914	168	21.1914	158
21.2402	75	21.2402	142	21.2402	147
21.2891	82	21.2891	153	21.2891	164
21.3379	76	21.3379	170	21.3379	145
21.3867	115	21.3867	128	21.3867	155
21.4355	76	21.4355	138	21.4355	123
21.4844	70	21.4844	124	21.4844	129
21.5332	89	21.5332	132	21.5332	137
21.582	95	21.582	136	21.582	140
21.6309	62	21.6309	134	21.6309	142
21.6797	73	21.6797	134	21.6797	132
21.7285	91	21.7285	123	21.7285	122
21.7773	100	21.7773	137	21.7773	137
21.8262	58	21.8262	118	21.8262	131
21.875	65	21.875	147	21.875	123
21.9238	72	21.9238	126	21.9238	142
21.9727	70	21.9727	101	21.9727	118
22.0215	73	22.0215	111	22.0215	119
22.0703	75	22.0703	111	22.0703	123
22.1191	80	22.1191	115	22.1191	133
22.168	72	22.168	114	22.168	127
22.2168	76	22.2168	124	22.2168	111
22.2656	79	22.2656	122	22.2656	126
22.3145	65	22.3145	117	22.3145	122
22.3633	78	22.3633	104	22.3633	135
22.4121	65	22.4121	100	22.4121	125
22.4609	65	22.4609	106	22.4609	104
22.5098	64	22.5098	120	22.5098	116
22.5586	67	22.5586	113	22.5586	122
22.6074	69	22.6074	105	22.6074	111
22.6562	54	22.6562	93	22.6562	122
22.7051	63	22.7051	98	22.7051	105
22.7539	50	22.7539	108	22.7539	118
22.8027	71	22.8027	96	22.8027	103
22.8516	69	22.8516	92	22.8516	123
22.9004	62	22.9004	97	22.9004	113
22.9492	61	22.9492	92	22.9492	111
22.998	58	22.998	84	22.998	102
23.0469	56	23.0469	87	23.0469	112
23.0957	64	23.0957	84	23.0957	100
23.1445	66	23.1445	104	23.1445	104
23.1934	65	23.1934	75	23.1934	111
23.2422	69	23.2422	90	23.2422	117
23.291	48	23.291	97	23.291	111
23.3398	52	23.3398	86	23.3398	103
23.3887	43	23.3887	77	23.3887	95
23.4375	50	23.4375	80	23.4375	106
23.4863	46	23.4863	69	23.4863	112
23.5352	47	23.5352	79	23.5352	106
23.584	60	23.584	91	23.584	89
23.6328	48	23.6328	84	23.6328	99
23.6816	53	23.6816	73	23.6816	81
23.7305	65	23.7305	74	23.7305	106
23.7793	54	23.7793	82	23.7793	101
23.8281	47	23.8281	81	23.8281	111
23.877	45	23.877	78	23.877	105
23.9258	49	23.9258	79	23.9258	99
23.9746	49	23.9746	77	23.9746	99
24.0234	56	24.0234	66	24.0234	88
24.0723	60	24.0723	61	24.0723	98
24.1211	54	24.1211	90	24.1211	105
24.1699	46	24.1699	74	24.1699	82
24.2188	43	24.2188	59	24.2188	99
24.2676	44	24.2676	76	24.2676	82
24.3164	50	24.3164	62	24.3164	89
24.3652	44	24.3652	65	24.3652	80
24.4141	52	24.4141	67	24.4141	78
24.4629	43	24.4629	73	24.4629	88
24.5117	41	24.5117	80	24.5117	80
24.5605	43	24.5605	60	24.5605	86
24.6094	51	24.6094	85	24.6094	86
24.6582	39	24.6582	69	24.6582	74
24.707	50	24.707	70	24.707	79
24.7559	37	24.7559	63	24.7559	69
24.8047	42	24.8047	71	24.8047	91
24.8535	40	24.8535	68	24.8535	91
24.9023	40	24.9023	68	24.9023	83
24.9512	37	24.9512	77	24.9512	86
25	36	25	54	25	78
25.0488	44	25.0488	58	25.0488	92
25.0977	36	25.0977	55	25.0977	80
25.1465	47	25.1465	60	25.1465	85
25.1953	42	25.1953	60	25.1953	87
25.2441	45	25.2441	55	25.2441	91
25.293	50	25.293	77	25.293	76
25.3418	50	25.3418	66	25.3418	77
25.3906	35	25.3906	64	25.3906	74
25.4395	47	25.4395	55	25.4395	79
25.4883	33	25.4883	69	25.4883	70
25.5371	43	25.5371	45	25.5371	69
25.5859	41	25.5859	53	25.5859	65
25.6348	40	25.6348	51	25.6348	74
25.6836	42	25.6836	59	25.6836	74
25.7324	40	25.7324	49	25.7324	84
25.7812	35	25.7812	58	25.7812	92
25.8301	44	25.8301	44	25.8301	83
25.8789	54	25.8789	55	25.8789	69
25.9277	35	25.9277	54	25.9277	73
25.9766	40	25.9766	59	25.9766	61
26.0254	48	26.0254	42	26.0254	86
26.0742	35	26.0742	66	26.0742	73
26.123	35	26.123	41	26.123	69
26.1719	42	26.1719	65	26.1719	63
26.2207	34	26.2207	62	26.2207	59
26.2695	39	26.2695	48	26.2695	62
26.3184	32	26.3184	37	26.3184	70
26.3672	39	26.3672	54	26.3672	66
26.416	32	26.416	39	26.416	68
26.4648	34	26.4648	47	26.4648	69
26.5137	34	26.5137	50	26.5137	74
26.5625	44	26.5625	52	26.5625	63
26.6113	31	26.6113	41	26.6113	66
26.6602	34	26.6602	38	26.6602	85
26.709	22	26.709	51	26.709	59
26.7578	38	26.7578	40	26.7578	62
26.8066	29	26.8066	43	26.8066	77
26.8555	24	26.8555	53	26.8555	72
26.9043	32	26.9043	53	26.9043	59
26.9531	43	26.9531	36	26.9531	74
27.002	43	27.002	47	27.002	73
27.0508	33	27.0508	41	27.0508	51
27.0996	29	27.0996	54	27.0996	64
27.1484	27	27.1484	48	27.1484	65
27.1973	29	27.1973	37	27.1973	57
27.2461	38	27.2461	32	27.2461	55
27.2949	31	27.2949	40	27.2949	68
27.3438	26	27.3438	27	27.3438	67
27.3926	32	27.3926	50	27.3926	66
27.4414	39	27.4414	47	27.4414	49
27.4902	24	27.4902	42	27.4902	62
27.5391	26	27.5391	49	27.5391	56
27.5879	25	27.5879	38	27.5879	58
27.6367	23	27.6367	47	27.6367	80
27.6855	27	27.6855	28	27.6855	57
27.7344	34	27.7344	42	27.7344	62
27.7832	31	27.7832	45	27.7832	50
27.832	37	27.832	31	27.832	53
27.8809	31	27.8809	34	27.8809	65
27.9297	27	27.9297	36	27.9297	53
27.9785	33	27.9785	35	27.9785	59
28.0273	30	28.0273	40	28.0273	49
28.0762	24	28.0762	31	28.0762	55
28.125	28	28.125	39	28.125	46
28.1738	22	28.1738	34	28.1738	69
28.2227	30	28.2227	28	28.2227	50
28.2715	27	28.2715	33	28.2715	59
28.3203	30	28.3203	38	28.3203	58
28.3691	24	28.3691	42	28.3691	55
28.418	26	28.418	31	28.418	51
28.4668	28	28.4668	46	28.4668	55
28.5156	27	28.5156	34	28.5156	61
28.5645	23	28.5645	38	28.5645	50
28.6133	29	28.6133	33	28.6133	69
28.6621	32	28.6621	32	28.6621	56
28.7109	31	28.7109	41	28.7109	52
28.7598	22	28.7598	38	28.7598	38
28.8086	23	28.8086	33	28.8086	47
28.8574	28	28.8574	40	28.8574	48
28.9062	32	28.9062	27	28.9062	50
28.9551	30	28.9551	33	28.9551	53
29.0039	22	29.0039	34	29.0039	47
29.0527	32	29.0527	22	29.0527	50
29.1016	32	29.1016	28	29.1016	58
29.1504	22	29.1504	40	29.1504	55
29.1992	25	29.1992	43	29.1992	47
29.248	28	29.248	29	29.248	43
29.2969	23	29.2969	36	29.2969	43
29.3457	28	29.3457	30	29.3457	40
29.3945	26	29.3945	27	29.3945	53
29.4434	24	29.4434	41	29.4434	39
29.4922	21	29.4922	40	29.4922	41
29.541	27	29.541	33	29.541	48
29.5898	23	29.5898	36	29.5898	45
29.6387	22	29.6387	31	29.6387	48
29.6875	25	29.6875	40	29.6875	50
29.7363	23	29.7363	29	29.7363	35
29.7852	23	29.7852	25	29.7852	37
29.834	25	29.834	42	29.834	46
29.8828	33	29.8828	35	29.8828	55
29.9316	20	29.9316	23	29.9316	59
29.9805	19	29.9805	31	29.9805	40
30.0293	31	30.0293	30	30.0293	47
30.0781	25	30.0781	44	30.0781	32
30.127	30	30.127	25	30.127	57
30.1758	24	30.1758	31	30.1758	46
30.2246	21	30.2246	35	30.2246	48
30.2734	23	30.2734	30	30.2734	37
30.3223	28	30.3223	36	30.3223	41
30.3711	28	30.3711	34	30.3711	47
30.4199	29	30.4199	32	30.4199	45
30.4688	17	30.4688	24	30.4688	44
30.5176	23	30.5176	34	30.5176	55
30.5664	20	30.5664	24	30.5664	42
30.6152	26	30.6152	26	30.6152	53
30.6641	18	30.6641	27	30.6641	43
30.7129	35	30.7129	37	30.7129	41
30.7617	28	30.7617	23	30.7617	42
30.8105	25	30.8105	34	30.8105	49
30.8594	20	30.8594	33	30.8594	51
30.9082	26	30.9082	15	30.9082	44
30.957	24	30.957	34	30.957	51
31.0059	19	31.0059	33	31.0059	48
31.0547	27	31.0547	31	31.0547	41
31.1035	24	31.1035	24	31.1035	50
31.1523	20	31.1523	28	31.1523	44
31.2012	30	31.2012	29	31.2012	34
31.25	31	31.25	25	31.25	38
31.2988	20	31.2988	23	31.2988	44
31.3477	25	31.3477	27	31.3477	45
31.3965	32	31.3965	32	31.3965	46
31.4453	17	31.4453	46	31.4453	54
31.4941	21	31.4941	34	31.4941	46
31.543	20	31.543	34	31.543	39
31.5918	20	31.5918	23	31.5918	50
31.6406	21	31.6406	39	31.6406	55
31.6895	19	31.6895	29	31.6895	33
31.7383	22	31.7383	24	31.7383	56
31.7871	16	31.7871	34	31.7871	48
31.8359	22	31.8359	26	31.8359	43
31.8848	28	31.8848	29	31.8848	43
31.9336	22	31.9336	20	31.9336	35
31.9824	17	31.9824	24	31.9824	40
32.0312	20	32.0312	27	32.0312	37
32.0801	18	32.0801	26	32.0801	36
32.1289	22	32.1289	25	32.1289	43
32.1777	25	32.1777	35	32.1777	30
32.2266	22	32.2266	32	32.2266	26
32.2754	25	32.2754	28	32.2754	42
32.3242	31	32.3242	29	32.3242	41
32.373	29	32.373	26	32.373	33
32.4219	26	32.4219	32	32.4219	46
32.4707	19	32.4707	38	32.4707	42
32.5195	20	32.5195	26	32.5195	26
32.5684	20	32.5684	27	32.5684	44
32.6172	21	32.6172	28	32.6172	31
32.666	20	32.666	26	32.666	41
32.7148	22	32.7148	23	32.7148	46
32.7637	23	32.7637	22	32.7637	36
32.8125	25	32.8125	27	32.8125	38
32.8613	17	32.8613	23	32.8613	41
32.9102	16	32.9102	21	32.9102	34
32.959	21	32.959	25	32.959	30
33.0078	26	33.0078	27	33.0078	22
33.0566	23	33.0566	33	33.0566	46
33.1055	23	33.1055	24	33.1055	39
33.1543	17	33.1543	32	33.1543	38
33.2031	23	33.2031	28	33.2031	33
33.252	18	33.252	31	33.252	43
33.3008	20	33.3008	28	33.3008	45
33.3496	19	33.3496	35	33.3496	36
33.3984	23	33.3984	20	33.3984	31
33.4473	16	33.4473	24	33.4473	38
33.4961	19	33.4961	23	33.4961	38
33.5449	23	33.5449	24	33.5449	34
33.5938	22	33.5938	19	33.5938	30
33.6426	15	33.6426	18	33.6426	34
33.6914	29	33.6914	23	33.6914	32
33.7402	28	33.7402	22	33.7402	25
33.7891	19	33.7891	29	33.7891	39
33.8379	12	33.8379	20	33.8379	31
33.8867	14	33.8867	28	33.8867	36
33.9355	14	33.9355	33	33.9355	45
33.9844	16	33.9844	20	33.9844	39
34.0332	24	34.0332	31	34.0332	30
34.082	20	34.082	26	34.082	37
34.1309	18	34.1309	25	34.1309	37
34.1797	17	34.1797	32	34.1797	35
34.2285	20	34.2285	27	34.2285	34
34.2773	19	34.2773	30	34.2773	33
34.3262	20	34.3262	21	34.3262	24
34.375	26	34.375	14	34.375	34
34.4238	21	34.4238	24	34.4238	39
34.4727	20	34.4727	21	34.4727	40
34.5215	23	34.5215	24	34.5215	28
34.5703	20	34.5703	19	34.5703	27
34.6191	16	34.6191	29	34.6191	33
34.668	25	34.668	17	34.668	29
34.7168	17	34.7168	18	34.7168	41
34.7656	22	34.7656	22	34.7656	37
34.8145	21	34.8145	28	34.8145	29
34.8633	20	34.8633	19	34.8633	21
34.9121	24	34.9121	15	34.9121	16
34.9609	22	34.9609	29	34.9609	25
35.0098	18	35.0098	19	35.0098	26
35.0586	19	35.0586	20	35.0586	29
35.1074	13	35.1074	26	35.1074	25
35.1562	26	35.1562	25	35.1562	48
35.2051	19	35.2051	19	35.2051	31
35.2539	19	35.2539	23	35.2539	33
35.3027	15	35.3027	18	35.3027	22
35.3516	19	35.3516	23	35.3516	41
35.4004	22	35.4004	22	35.4004	18
35.4492	23	35.4492	18	35.4492	26
35.498	19	35.498	30	35.498	25
35.5469	21	35.5469	32	35.5469	30
35.5957	15	35.5957	25	35.5957	30
35.6445	15	35.6445	21	35.6445	25
35.6934	17	35.6934	27	35.6934	34
35.7422	18	35.7422	13	35.7422	26
35.791	20	35.791	23	35.791	32
35.8398	20	35.8398	26	35.8398	27
35.8887	13	35.8887	27	35.8887	26
35.9375	18	35.9375	20	35.9375	41
35.9863	16	35.9863	23	35.9863	33
36.0352	25	36.0352	21	36.0352	32
36.084	19	36.084	23	36.084	22
36.1328	17	36.1328	17	36.1328	19
36.1816	14	36.1816	17	36.1816	24
36.2305	24	36.2305	23	36.2305	24
36.2793	17	36.2793	24	36.2793	23
36.3281	18	36.3281	22	36.3281	23
36.377	21	36.377	20	36.377	25
36.4258	14	36.4258	16	36.4258	27
36.4746	14	36.4746	23	36.4746	24
36.5234	16	36.5234	19	36.5234	32
36.5723	22	36.5723	14	36.5723	40
36.6211	15	36.6211	20	36.6211	33
36.6699	21	36.6699	17	36.6699	24
36.7188	17	36.7188	25	36.7188	27
36.7676	21	36.7676	23	36.7676	27
36.8164	19	36.8164	14	36.8164	21
36.8652	13	36.8652	16	36.8652	23
36.9141	10	36.9141	30	36.9141	26
36.9629	13	36.9629	24	36.9629	39
37.0117	9	37.0117	23	37.0117	25
37.0605	15	37.0605	24	37.0605	26
37.1094	14	37.1094	27	37.1094	15
37.1582	18	37.1582	33	37.1582	22
37.207	13	37.207	18	37.207	13
37.2559	16	37.2559	28	37.2559	27
37.3047	19	37.3047	19	37.3047	28
37.3535	21	37.3535	26	37.3535	20
37.4023	19	37.4023	22	37.4023	25
37.4512	26	37.4512	23	37.4512	25
37.5	15	37.5	12	37.5	20
37.5488	16	37.5488	10	37.5488	22
37.5977	23	37.5977	19	37.5977	24
37.6465	21	37.6465	20	37.6465	30
37.6953	18	37.6953	24	37.6953	18
37.7441	16	37.7441	19	37.7441	20
37.793	13	37.793	19	37.793	23
37.8418	21	37.8418	21	37.8418	30
37.8906	13	37.8906	17	37.8906	22
37.9395	15	37.9395	16	37.9395	14
37.9883	13	37.9883	27	37.9883	25
38.0371	23	38.0371	22	38.0371	37
38.0859	19	38.0859	15	38.0859	18
38.1348	23	38.1348	23	38.1348	27
38.1836	15	38.1836	14	38.1836	31
38.2324	16	38.2324	28	38.2324	32
38.2812	14	38.2812	18	38.2812	23
38.3301	15	38.3301	25	38.3301	32
38.3789	16	38.3789	14	38.3789	22
38.4277	12	38.4277	24	38.4277	23
38.4766	18	38.4766	11	38.4766	28
38.5254	14	38.5254	24	38.5254	24
38.5742	15	38.5742	14	38.5742	26
38.623	19	38.623	16	38.623	23
38.6719	12	38.6719	18	38.6719	24
38.7207	9	38.7207	21	38.7207	24
38.7695	16	38.7695	28	38.7695	28
38.8184	18	38.8184	27	38.8184	32
38.8672	19	38.8672	33	38.8672	31
38.916	16	38.916	11	38.916	23
38.9648	18	38.9648	17	38.9648	19
39.0137	19	39.0137	13	39.0137	22
39.0625	13	39.0625	14	39.0625	27
39.1113	15	39.1113	11	39.1113	18
39.1602	15	39.1602	23	39.1602	21
39.209	13	39.209	14	39.209	30
39.2578	16	39.2578	26	39.2578	24
39.3066	21	39.3066	19	39.3066	21
39.3555	11	39.3555	21	39.3555	24
39.4043	13	39.4043	19	39.4043	21
39.4531	10	39.4531	26	39.4531	15
39.502	13	39.502	17	39.502	19
39.5508	14	39.5508	22	39.5508	29
39.5996	15	39.5996	11	39.5996	27
39.6484	18	39.6484	16	39.6484	25
39.6973	10	39.6973	18	39.6973	21
39.7461	13	39.7461	19	39.7461	17
39.7949	15	39.7949	19	39.7949	28
39.8438	14	39.8438	10	39.8438	20
39.8926	23	39.8926	18	39.8926	26
39.9414	20	39.9414	19	39.9414	32
39.9902	20	39.9902	17	39.9902	21
40.0391	12	40.0391	24	40.0391	21
40.0879	14	40.0879	16	40.0879	27
40.1367	14	40.1367	20	40.1367	24
40.1855	20	40.1855	15	40.1855	19
40.2344	18	40.2344	18	40.2344	15
40.2832	16	40.2832	16	40.2832	29
40.332	15	40.332	24	40.332	22
40.3809	12	40.3809	20	40.3809	15
40.4297	16	40.4297	24	40.4297	31
40.4785	10	40.4785	20	40.4785	20
40.5273	12	40.5273	12	40.5273	17
40.5762	9	40.5762	9	40.5762	19
40.625	12	40.625	16	40.625	13
40.6738	15	40.6738	16	40.6738	28
40.7227	18	40.7227	18	40.7227	18
40.7715	13	40.7715	17	40.7715	17
40.8203	8	40.8203	24	40.8203	25
40.8691	11	40.8691	13	40.8691	13
40.918	12	40.918	16	40.918	19
40.9668	13	40.9668	13	40.9668	30
41.0156	19	41.0156	19	41.0156	19
41.0645	12	41.0645	24	41.0645	20
41.1133	12	41.1133	12	41.1133	17
41.1621	16	41.1621	12	41.1621	29
41.2109	3	41.2109	17	41.2109	37
41.2598	9	41.2598	21	41.2598	19
41.3086	17	41.3086	15	41.3086	28
41.3574	16	41.3574	17	41.3574	16
41.4062	16	41.4062	17	41.4062	25
41.4551	19	41.4551	18	41.4551	33
41.5039	15	41.5039	17	41.5039	25
41.5527	16	41.5527	13	41.5527	22
41.6016	11	41.6016	20	41.6016	16
41.6504	7	41.6504	17	41.6504	28
41.6992	15	41.6992	26	41.6992	13
41.748	13	41.748	23	41.748	19
41.7969	9	41.7969	16	41.7969	16
41.8457	12	41.8457	21	41.8457	25
41.8945	12	41.8945	13	41.8945	15
41.9434	11	41.9434	11	41.9434	19
41.9922	16	41.9922	10	41.9922	19
42.041	9	42.041	31	42.041	20
42.0898	14	42.0898	24	42.0898	15
42.1387	9	42.1387	19	42.1387	18
42.1875	13	42.1875	17	42.1875	17
42.2363	12	42.2363	8	42.2363	23
42.2852	11	42.2852	18	42.2852	22
42.334	13	42.334	12	42.334	21
42.3828	16	42.3828	13	42.3828	18
42.4316	17	42.4316	14	42.4316	24
42.4805	8	42.4805	14	42.4805	12
42.5293	15	42.5293	14	42.5293	25
42.5781	12	42.5781	13	42.5781	21
42.627	8	42.627	22	42.627	14
42.6758	14	42.6758	16	42.6758	19
42.7246	12	42.7246	18	42.7246	25
42.7734	22	42.7734	17	42.7734	18
42.8223	13	42.8223	22	42.8223	22
42.8711	13	42.8711	15	42.8711	17
42.9199	12	42.9199	11	42.9199	23
42.9688	10	42.9688	9	42.9688	22
43.0176	11	43.0176	15	43.0176	13
43.0664	17	43.0664	14	43.0664	19
43.1152	18	43.1152	19	43.1152	19
43.1641	16	43.1641	12	43.1641	19
43.2129	14	43.2129	16	43.2129	11
43.2617	14	43.2617	15	43.2617	21
43.3105	14	43.3105	12	43.3105	19
43.3594	16	43.3594	17	43.3594	21
43.4082	13	43.4082	16	43.4082	17
43.457	17	43.457	15	43.457	13
43.5059	13	43.5059	16	43.5059	16
43.5547	16	43.5547	23	43.5547	26
43.6035	7	43.6035	12	43.6035	20
43.6523	9	43.6523	24	43.6523	23
43.7012	13	43.7012	15	43.7012	21
43.75	13	43.75	25	43.75	19
43.7988	21	43.7988	17	43.7988	18
43.8477	16	43.8477	13	43.8477	20
43.8965	13	43.8965	19	43.8965	26
43.9453	12	43.9453	17	43.9453	20
43.9941	8	43.9941	17	43.9941	9
44.043	14	44.043	15	44.043	22
44.0918	14	44.0918	21	44.0918	13
44.1406	14	44.1406	16	44.1406	17
44.1895	14	44.1895	16	44.1895	21
44.2383	16	44.2383	9	44.2383	15
44.2871	3	44.2871	19	44.2871	21
44.3359	15	44.3359	19	44.3359	15
44.3848	9	44.3848	16	44.3848	18
44.4336	10	44.4336	15	44.4336	26
44.4824	10	44.4824	17	44.4824	13
44.5312	12	44.5312	9	44.5312	24
44.5801	14	44.5801	16	44.5801	19
44.6289	11	44.6289	26	44.6289	17
44.6777	16	44.6777	13	44.6777	14
44.7266	6	44.7266	14	44.7266	18
44.7754	8	44.7754	13	44.7754	14
44.8242	12	44.8242	16	44.8242	23
44.873	14	44.873	13	44.873	14
44.9219	11	44.9219	23	44.9219	12
44.9707	9	44.9707	20	44.9707	18
45.0195	13	45.0195	21	45.0195	24
45.0684	9	45.0684	18	45.0684	14
45.1172	11	45.1172	17	45.1172	19
45.166	9	45.166	8	45.166	17
45.2148	18	45.2148	17	45.2148	10
45.2637	18	45.2637	11	45.2637	22
45.3125	13	45.3125	16	45.3125	15
45.3613	16	45.3613	18	45.3613	13
45.4102	8	45.4102	15	45.4102	17
45.459	8	45.459	11	45.459	10
45.5078	11	45.5078	20	45.5078	17
45.5566	13	45.5566	12	45.5566	16
45.6055	15	45.6055	16	45.6055	15
45.6543	17	45.6543	9	45.6543	17
45.7031	8	45.7031	13	45.7031	16
45.752	10	45.752	16	45.752	19
45.8008	12	45.8008	9	45.8008	13
45.8496	15	45.8496	16	45.8496	17
45.8984	12	45.8984	11	45.8984	21
45.9473	7	45.9473	9	45.9473	21
45.9961	12	45.9961	18	45.9961	14
46.0449	16	46.0449	11	46.0449	15
46.0938	20	46.0938	21	46.0938	19
46.1426	15	46.1426	15	46.1426	14
46.1914	12	46.1914	12	46.1914	19
46.2402	11	46.2402	23	46.2402	14
46.2891	14	46.2891	20	46.2891	17
46.3379	14	46.3379	18	46.3379	14
46.3867	9	46.3867	14	46.3867	13
46.4355	13	46.4355	18	46.4355	12
46.4844	14	46.4844	13	46.4844	16
46.5332	8	46.5332	13	46.5332	16
46.582	13	46.582	11	46.582	18
46.6309	9	46.6309	10	46.6309	17
46.6797	14	46.6797	20	46.6797	24
46.7285	7	46.7285	18	46.7285	17
46.7773	10	46.7773	19	46.7773	14
46.8262	17	46.8262	22	46.8262	19
46.875	16	46.875	18	46.875	13
46.9238	22	46.9238	16	46.9238	12
46.9727	12	46.9727	12	46.9727	17
47.0215	15	47.0215	16	47.0215	17
47.0703	8	47.0703	14	47.0703	11
47.1191	6	47.1191	13	47.1191	7
47.168	16	47.168	11	47.168	14
47.2168	8	47.2168	25	47.2168	18
47.2656	10	47.2656	18	47.2656	16
47.3145	11	47.3145	10	47.3145	16
47.3633	11	47.3633	13	47.3633	8
47.4121	15	47.4121	19	47.4121	19
47.4609	15	47.4609	17	47.4609	14
47.5098	8	47.5098	9	47.5098	15
47.5586	16	47.5586	16	47.5586	10
47.6074	11	47.6074	19	47.6074	15
47.6562	10	47.6562	17	47.6562	20
47.7051	13	47.7051	17	47.7051	23
47.7539	12	47.7539	16	47.7539	17
47.8027	12	47.8027	19	47.8027	20
47.8516	14	47.8516	11	47.8516	20
47.9004	13	47.9004	20	47.9004	17
47.9492	9	47.9492	17	47.9492	11
47.998	16	47.998	17	47.998	15
48.0469	12	48.0469	12	48.0469	13
48.0957	11	48.0957	9	48.0957	18
48.1445	7	48.1445	14	48.1445	13
48.1934	9	48.1934	13	48.1934	10
48.2422	14	48.2422	13	48.2422	16
48.291	14	48.291	9	48.291	21
48.3398	8	48.3398	14	48.3398	18
48.3887	9	48.3887	13	48.3887	15
48.4375	17	48.4375	13	48.4375	16
48.4863	12	48.4863	17	48.4863	18
48.5352	17	48.5352	8	48.5352	19
48.584	9	48.584	10	48.584	20
48.6328	10	48.6328	12	48.6328	14
48.6816	7	48.6816	24	48.6816	16
48.7305	10	48.7305	13	48.7305	15
48.7793	8	48.7793	13	48.7793	13
48.8281	14	48.8281	19	48.8281	13
48.877	15	48.877	24	48.877	22
48.9258	10	48.9258	16	48.9258	14
48.9746	12	48.9746	15	48.9746	22
49.0234	14	49.0234	14	49.0234	22
49.0723	14	49.0723	18	49.0723	9
49.1211	14	49.1211	18	49.1211	14
49.1699	15	49.1699	14	49.1699	21
49.2188	16	49.2188	10	49.2188	20
49.2676	11	49.2676	12	49.2676	17
49.3164	14	49.3164	12	49.3164	14
49.3652	16	49.3652	16	49.3652	10
49.4141	17	49.4141	11	49.4141	8
49.4629	9	49.4629	18	49.4629	13
49.5117	18	49.5117	10	49.5117	15
49.5605	14	49.5605	17	49.5605	18
49.6094	7	49.6094	9	49.6094	19
49.6582	9	49.6582	8	49.6582	18
49.707	11	49.707	13	49.707	20
49.7559	12	49.7559	13	49.7559	17
49.8047	8	49.8047	9	49.8047	21
49.8535	8	49.8535	17	49.8535	15
49.9023	10	49.9023	17	49.9023	17
49.9512	12	49.9512	9	49.9512	15
50	10	50	13	50	12
50.0488	15	50.0488	18	50.0488	16
50.0977	10	50.0977	15	50.0977	11
50.1465	5	50.1465	13	50.1465	14
50.1953	7	50.1953	16	50.1953	9
50.2441	12	50.2441	19	50.2441	13
50.293	6	50.293	12	50.293	13
50.3418	12	50.3418	15	50.3418	12
50.3906	16	50.3906	17	50.3906	15
50.4395	14	50.4395	20	50.4395	21
50.4883	12	50.4883	8	50.4883	20
50.5371	12	50.5371	12	50.5371	17
50.5859	14	50.5859	17	50.5859	19
50.6348	7	50.6348	15	50.6348	18
50.6836	9	50.6836	12	50.6836	17
50.7324	11	50.7324	16	50.7324	15
50.7812	9	50.7812	19	50.7812	17
50.8301	15	50.8301	9	50.8301	17
50.8789	4	50.8789	13	50.8789	12
50.9277	12	50.9277	14	50.9277	8
50.9766	15	50.9766	19	50.9766	12
51.0254	10	51.0254	10	51.0254	20
51.0742	17	51.0742	20	51.0742	14
51.123	7	51.123	8	51.123	10
51.1719	10	51.1719	9	51.1719	9
51.2207	10	51.2207	15	51.2207	17
51.2695	19	51.2695	8	51.2695	16
51.3184	12	51.3184	13	51.3184	15
51.3672	9	51.3672	9	51.3672	20
51.416	13	51.416	18	51.416	13
51.4648	10	51.4648	18	51.4648	11
51.5137	13	51.5137	12	51.5137	12
51.5625	13	51.5625	11	51.5625	13
51.6113	15	51.6113	20	51.6113	14
51.6602	18	51.6602	14	51.6602	8
51.709	8	51.709	17	51.709	9
51.7578	11	51.7578	18	51.7578	11
51.8066	10	51.8066	13	51.8066	10
51.8555	12	51.8555	15	51.8555	11
51.9043	9	51.9043	13	51.9043	16
51.9531	16	51.9531	13	51.9531	18
52.002	14	52.002	13	52.002	13
52.0508	15	52.0508	14	52.0508	20
52.0996	20	52.0996	17	52.0996	11
52.1484	13	52.1484	13	52.1484	6
52.1973	11	52.1973	14	52.1973	16
52.2461	10	52.2461	13	52.2461	22
52.2949	13	52.2949	12	52.2949	10
52.3438	13	52.3438	11	52.3438	19
52.3926	12	52.3926	13	52.3926	18
52.4414	9	52.4414	15	52.4414	17
52.4902	7	52.4902	23	52.4902	13
52.5391	17	52.5391	10	52.5391	17
52.5879	7	52.5879	14	52.5879	13
52.6367	9	52.6367	14	52.6367	14
52.6855	12	52.6855	6	52.6855	17
52.7344	13	52.7344	21	52.7344	15
52.7832	23	52.7832	12	52.7832	11
52.832	12	52.832	19	52.832	12
52.8809	18	52.8809	16	52.8809	20
52.9297	10	52.9297	11	52.9297	20
52.9785	16	52.9785	18	52.9785	14
53.0273	10	53.0273	18	53.0273	9
53.0762	15	53.0762	13	53.0762	18
53.125	7	53.125	16	53.125	18
53.1738	12	53.1738	17	53.1738	18
53.2227	14	53.2227	11	53.2227	15
53.2715	11	53.2715	14	53.2715	15
53.3203	17	53.3203	14	53.3203	17
53.3691	16	53.3691	10	53.3691	12
53.418	12	53.418	14	53.418	16
53.4668	14	53.4668	6	53.4668	15
53.5156	12	53.5156	11	53.5156	13
53.5645	12	53.5645	15	53.5645	12
53.6133	16	53.6133	14	53.6133	18
53.6621	18	53.6621	12	53.6621	18
53.7109	11	53.7109	18	53.7109	12
53.7598	11	53.7598	11	53.7598	15
53.8086	17	53.8086	12	53.8086	13
53.8574	9	53.8574	14	53.8574	10
53.9062	19	53.9062	9	53.9062	12
53.9551	6	53.9551	10	53.9551	9
54.0039	15	54.0039	8	54.0039	17
54.0527	6	54.0527	20	54.0527	10
54.1016	9	54.1016	13	54.1016	6
54.1504	14	54.1504	16	54.1504	6
54.1992	15	54.1992	12	54.1992	9
54.248	13	54.248	14	54.248	11
54.2969	10	54.2969	14	54.2969	16
54.3457	13	54.3457	19	54.3457	11
54.3945	15	54.3945	12	54.3945	10
54.4434	9	54.4434	19	54.4434	16
54.4922	9	54.4922	17	54.4922	11
54.541	13	54.541	24	54.541	16
54.5898	9	54.5898	13	54.5898	16
54.6387	10	54.6387	12	54.6387	14
54.6875	14	54.6875	17	54.6875	11
54.7363	8	54.7363	15	54.7363	15
54.7852	14	54.7852	13	54.7852	9
54.834	10	54.834	19	54.834	13
54.8828	16	54.8828	14	54.8828	11
54.9316	16	54.9316	16	54.9316	15
54.9805	12	54.9805	19	54.9805	17
55.0293	9	55.0293	18	55.0293	22
55.0781	12	55.0781	8	55.0781	15
55.127	13	55.127	23	55.127	15
55.1758	16	55.1758	13	55.1758	18
55.2246	11	55.2246	13	55.2246	12
55.2734	11	55.2734	11	55.2734	8
55.3223	10	55.3223	21	55.3223	9
55.3711	6	55.3711	14	55.3711	13
55.4199	12	55.4199	13	55.4199	12
55.4688	10	55.4688	17	55.4688	19
55.5176	11	55.5176	14	55.5176	16
55.5664	11	55.5664	11	55.5664	19
55.6152	9	55.6152	16	55.6152	17
55.6641	5	55.6641	21	55.6641	14
55.7129	9	55.7129	9	55.7129	16
55.7617	10	55.7617	15	55.7617	9
55.8105	14	55.8105	21	55.8105	11
55.8594	11	55.8594	14	55.8594	16
55.9082	14	55.9082	11	55.9082	13
55.957	9	55.957	16	55.957	10
56.0059	8	56.0059	15	56.0059	15
56.0547	6	56.0547	14	56.0547	12
56.1035	11	56.1035	23	56.1035	21
56.1523	8	56.1523	7	56.1523	11
56.2012	7	56.2012	14	56.2012	20
56.25	13	56.25	17	56.25	10
56.2988	11	56.2988	14	56.2988	9
56.3477	11	56.3477	13	56.3477	12
56.3965	9	56.3965	11	56.3965	12
56.4453	6	56.4453	10	56.4453	9
56.4941	12	56.4941	10	56.4941	9
56.543	8	56.543	15	56.543	14
56.5918	13	56.5918	12	56.5918	14
56.6406	8	56.6406	6	56.6406	16
56.6895	11	56.6895	9	56.6895	8
56.7383	13	56.7383	14	56.7383	29
56.7871	7	56.7871	17	56.7871	12
56.8359	12	56.8359	14	56.8359	9
56.8848	19	56.8848	12	56.8848	13
56.9336	7	56.9336	12	56.9336	8
56.9824	9	56.9824	15	56.9824	16
57.0312	16	57.0312	15	57.0312	12
57.0801	8	57.0801	14	57.0801	8
57.1289	14	57.1289	14	57.1289	10
57.1777	9	57.1777	22	57.1777	14
57.2266	7	57.2266	13	57.2266	11
57.2754	19	57.2754	16	57.2754	17
57.3242	9	57.3242	10	57.3242	12
57.373	5	57.373	21	57.373	11
57.4219	12	57.4219	10	57.4219	13
57.4707	7	57.4707	8	57.4707	13
57.5195	8	57.5195	12	57.5195	9
57.5684	7	57.5684	8	57.5684	13
57.6172	12	57.6172	11	57.6172	8
57.666	9	57.666	20	57.666	14
57.7148	15	57.7148	19	57.7148	14
57.7637	11	57.7637	17	57.7637	10
57.8125	8	57.8125	17	57.8125	16
57.8613	7	57.8613	13	57.8613	12
57.9102	8	57.9102	14	57.9102	10
57.959	12	57.959	18	57.959	15
58.0078	11	58.0078	14	58.0078	16
58.0566	13	58.0566	12	58.0566	11
58.1055	13	58.1055	15	58.1055	11
58.1543	8	58.1543	16	58.1543	14
58.2031	14	58.2031	12	58.2031	13
58.252	10	58.252	7	58.252	12
58.3008	15	58.3008	16	58.3008	10
58.3496	10	58.3496	10	58.3496	17
58.3984	19	58.3984	10	58.3984	17
58.4473	13	58.4473	12	58.4473	12
58.4961	8	58.4961	18	58.4961	15
58.5449	15	58.5449	16	58.5449	12
58.5938	12	58.5938	11	58.5938	14
58.6426	15	58.6426	16	58.6426	12
58.6914	13	58.6914	10	58.6914	11
58.7402	15	58.7402	14	58.7402	11
58.7891	9	58.7891	21	58.7891	15
58.8379	11	58.8379	14	58.8379	13
58.8867	11	58.8867	12	58.8867	14
58.9355	9	58.9355	21	58.9355	21
58.9844	10	58.9844	11	58.9844	11
59.0332	14	59.0332	9	59.0332	16
59.082	14	59.082	10	59.082	15
59.1309	10	59.1309	8	59.1309	13
59.1797	13	59.1797	16	59.1797	15
59.2285	12	59.2285	16	59.2285	17
59.2773	19	59.2773	21	59.2773	10
59.3262	8	59.3262	17	59.3262	14
59.375	14	59.375	14	59.375	9
59.4238	14	59.4238	13	59.4238	16
59.4727	10	59.4727	15	59.4727	14
59.5215	8	59.5215	10	59.5215	14
59.5703	10	59.5703	14	59.5703	11
59.6191	9	59.6191	17	59.6191	12
59.668	9	59.668	15	59.668	17
59.7168	13	59.7168	12	59.7168	11
59.7656	6	59.7656	8	59.7656	16
59.8145	11	59.8145	10	59.8145	15
59.8633	16	59.8633	12	59.8633	21
59.9121	12	59.9121	16	59.9121	8
59.9609	12	59.9609	9	59.9609	20
60.0098	12	60.0098	10	60.0098	7
60.0586	16	60.0586	17	60.0586	10
60.1074	13	60.1074	21	60.1074	14
60.1562	11	60.1562	12	60.1562	14
60.2051	11	60.2051	19	60.2051	10
60.2539	15	60.2539	12	60.2539	14
60.3027	12	60.3027	9	60.3027	14
60.3516	18	60.3516	12	60.3516	13
60.4004	6	60.4004	11	60.4004	6
60.4492	10	60.4492	15	60.4492	11
60.498	9	60.498	10	60.498	11
60.5469	8	60.5469	6	60.5469	10
60.5957	10	60.5957	13	60.5957	16
60.6445	6	60.6445	17	60.6445	9
60.6934	17	60.6934	12	60.6934	13
60.7422	15	60.7422	18	60.7422	12
60.791	11	60.791	17	60.791	16
60.8398	11	60.8398	15	60.8398	11
60.8887	7	60.8887	16	60.8887	16
60.9375	7	60.9375	9	60.9375	22
60.9863	8	60.9863	14	60.9863	13
61.0352	12	61.0352	19	61.0352	16
61.084	14	61.084	15	61.084	10
61.1328	9	61.1328	12	61.1328	17
61.1816	7	61.1816	13	61.1816	8
61.2305	5	61.2305	15	61.2305	13
61.2793	13	61.2793	6	61.2793	8
61.3281	13	61.3281	22	61.3281	8
61.377	14	61.377	13	61.377	10
61.4258	6	61.4258	15	61.4258	10
61.4746	12	61.4746	12	61.4746	8
61.5234	12	61.5234	18	61.5234	12
61.5723	12	61.5723	9	61.5723	15
61.6211	7	61.6211	11	61.6211	11
61.6699	8	61.6699	17	61.6699	15
61.7188	15	61.7188	12	61.7188	14
61.7676	12	61.7676	10	61.7676	18
61.8164	13	61.8164	16	61.8164	6
61.8652	10	61.8652	14	61.8652	14
61.9141	14	61.9141	16	61.9141	8
61.9629	6	61.9629	17	61.9629	11
62.0117	8	62.0117	15	62.0117	11
62.0605	10	62.0605	6	62.0605	18
62.1094	12	62.1094	11	62.1094	14
62.1582	15	62.1582	12	62.1582	18
62.207	8	62.207	15	62.207	6
62.2559	6	62.2559	9	62.2559	19
62.3047	13	62.3047	14	62.3047	11
62.3535	13	62.3535	16	62.3535	10
62.4023	7	62.4023	19	62.4023	9
62.4512	7	62.4512	12	62.4512	14
62.5	9	62.5	14	62.5	11
62.5488	7	62.5488	13	62.5488	6
62.5977	15	62.5977	12	62.5977	13
62.6465	11	62.6465	9	62.6465	14
62.6953	10	62.6953	11	62.6953	6
62.7441	23	62.7441	6	62.7441	14
62.793	15	62.793	9	62.793	12
62.8418	6	62.8418	6	62.8418	17
62.8906	12	62.8906	12	62.8906	17
62.9395	11	62.9395	16	62.9395	15
62.9883	16	62.9883	13	62.9883	8
63.0371	9	63.0371	16	63.0371	8
63.0859	9	63.0859	11	63.0859	11
63.1348	17	63.1348	11	63.1348	12
63.1836	6	63.1836	12	63.1836	8
63.2324	11	63.2324	7	63.2324	10
63.2812	7	63.2812	17	63.2812	10
63.3301	16	63.3301	12	63.3301	16
63.3789	15	63.3789	16	63.3789	9
63.4277	8	63.4277	13	63.4277	12
63.4766	12	63.4766	9	63.4766	11
63.5254	15	63.5254	14	63.5254	8
63.5742	11	63.5742	10	63.5742	12
63.623	5	63.623	8	63.623	14
63.6719	9	63.6719	17	63.6719	15
63.7207	5	63.7207	13	63.7207	9
63.7695	13	63.7695	9	63.7695	15
63.8184	14	63.8184	16	63.8184	9
63.8672	7	63.8672	13	63.8672	9
63.916	13	63.916	9	63.916	9
63.9648	11	63.9648	13	63.9648	12
64.0137	13	64.0137	10	64.0137	11
64.0625	18	64.0625	12	64.0625	9
64.1113	6	64.1113	17	64.1113	8
64.1602	13	64.1602	17	64.1602	15
64.209	9	64.209	23	64.209	16
64.2578	9	64.2578	20	64.2578	14
64.3066	9	64.3066	21	64.3066	14
64.3555	9	64.3555	14	64.3555	12
64.4043	7	64.4043	15	64.4043	7
64.4531	10	64.4531	18	64.4531	12
64.5019	5	64.5019	15	64.5019	15
64.5508	10	64.5508	13	64.5508	12
64.5996	10	64.5996	16	64.5996	15
64.6484	9	64.6484	7	64.6484	12
64.6973	10	64.6973	15	64.6973	10
64.7461	6	64.7461	21	64.7461	8
64.7949	7	64.7949	11	64.7949	13
64.8438	12	64.8438	13	64.8438	13
64.8926	11	64.8926	13	64.8926	12
64.9414	10	64.9414	17	64.9414	6
64.9902	15	64.9902	18	64.9902	7
65.0391	8	65.0391	13	65.0391	12
65.0879	16	65.0879	10	65.0879	14
65.1367	8	65.1367	13	65.1367	16
65.1856	14	65.1856	12	65.1856	10
65.2344	10	65.2344	10	65.2344	13
65.2832	14	65.2832	15	65.2832	15
65.332	9	65.332	16	65.332	16
65.3809	7	65.3809	13	65.3809	7
65.4297	11	65.4297	14	65.4297	13
65.4785	4	65.4785	16	65.4785	10
65.5273	9	65.5273	11	65.5273	9
65.5762	12	65.5762	17	65.5762	18
65.625	8	65.625	18	65.625	22
65.6738	11	65.6738	14	65.6738	18
65.7227	10	65.7227	9	65.7227	9
65.7715	11	65.7715	17	65.7715	13
65.8203	13	65.8203	16	65.8203	9
65.8691	11	65.8691	15	65.8691	7
65.918	10	65.918	13	65.918	6
65.9668	8	65.9668	8	65.9668	13
66.0156	7	66.0156	11	66.0156	7
66.0644	9	66.0644	20	66.0644	5
66.1133	9	66.1133	8	66.1133	10
66.1621	9	66.1621	7	66.1621	9
66.2109	10	66.2109	15	66.2109	13
66.2598	7	66.2598	16	66.2598	18
66.3086	11	66.3086	12	66.3086	14
66.3574	13	66.3574	12	66.3574	11
66.4062	13	66.4062	13	66.4062	10
66.4551	10	66.4551	14	66.4551	16
66.5039	10	66.5039	17	66.5039	11
66.5527	12	66.5527	17	66.5527	13
66.6016	11	66.6016	10	66.6016	13
66.6504	15	66.6504	11	66.6504	14
66.6992	10	66.6992	7	66.6992	16
66.7481	9	66.7481	14	66.7481	9
66.7969	13	66.7969	15	66.7969	9
66.8457	10	66.8457	12	66.8457	7
66.8945	17	66.8945	12	66.8945	16
66.9434	10	66.9434	16	66.9434	8
66.9922	6	66.9922	14	66.9922	8
67.041	12	67.041	12	67.041	8
67.0898	11	67.0898	16	67.0898	12
67.1387	15	67.1387	17	67.1387	15
67.1875	15	67.1875	13	67.1875	9
67.2363	12	67.2363	20	67.2363	17
67.2852	11	67.2852	17	67.2852	15
67.334	12	67.334	12	67.334	15
67.3828	13	67.3828	9	67.3828	17
67.4316	10	67.4316	11	67.4316	16
67.4805	15	67.4805	12	67.4805	17
67.5293	14	67.5293	13	67.5293	12
67.5781	7	67.5781	10	67.5781	10
67.6269	9	67.6269	16	67.6269	16
67.6758	8	67.6758	19	67.6758	13
67.7246	12	67.7246	10	67.7246	16
67.7734	4	67.7734	11	67.7734	11
67.8223	7	67.8223	9	67.8223	18
67.8711	12	67.8711	12	67.8711	4
67.9199	10	67.9199	12	67.9199	12
67.9688	13	67.9688	12	67.9688	9
68.0176	9	68.0176	14	68.0176	13
68.0664	21	68.0664	14	68.0664	14
68.1152	12	68.1152	14	68.1152	12
68.1641	15	68.1641	15	68.1641	11
68.2129	8	68.2129	13	68.2129	7
68.2617	7	68.2617	15	68.2617	11
68.3106	7	68.3106	15	68.3106	13
68.3594	17	68.3594	14	68.3594	14
68.4082	7	68.4082	13	68.4082	11
68.457	11	68.457	10	68.457	12
68.5059	12	68.5059	15	68.5059	13
68.5547	11	68.5547	7	68.5547	17
68.6035	4	68.6035	7	68.6035	8
68.6523	8	68.6523	14	68.6523	11
68.7012	10	68.7012	14	68.7012	14
68.75	11	68.75	10	68.75	9
68.7988	11	68.7988	11	68.7988	9
68.8477	6	68.8477	8	68.8477	11
68.8965	11	68.8965	17	68.8965	17
68.9453	9	68.9453	12	68.9453	8
68.9941	14	68.9941	16	68.9941	11
69.043	14	69.043	10	69.043	11
69.0918	13	69.0918	9	69.0918	10
69.1406	6	69.1406	6	69.1406	15
69.1894	10	69.1894	10	69.1894	17
69.2383	13	69.2383	9	69.2383	10
69.2871	8	69.2871	10	69.2871	11
69.3359	13	69.3359	10	69.3359	13
69.3848	25	69.3848	18	69.3848	10
69.4336	11	69.4336	18	69.4336	16
69.4824	10	69.4824	15	69.4824	11
69.5312	9	69.5312	14	69.5312	11
69.5801	5	69.5801	8	69.5801	5
69.6289	12	69.6289	7	69.6289	12
69.6777	8	69.6777	11	69.6777	7
69.7266	14	69.7266	9	69.7266	8
69.7754	8	69.7754	9	69.7754	12
69.8242	8	69.8242	7	69.8242	10
69.8731	8	69.8731	9	69.8731	11
69.9219	9	69.9219	13	69.9219	13
69.9707	8	69.9707	12	69.9707	12
70.0195	7	70.0195	8	70.0195	18
70.0684	12	70.0684	7	70.0684	8
70.1172	8	70.1172	14	70.1172	14
70.166	15	70.166	13	70.166	12
70.2148	16	70.2148	15	70.2148	7
70.2637	13	70.2637	18	70.2637	11
70.3125	7	70.3125	9	70.3125	15
70.3613	2	70.3613	8	70.3613	13
70.4102	11	70.4102	16	70.4102	7
70.459	9	70.459	11	70.459	14
70.5078	6	70.5078	21	70.5078	13
70.5566	11	70.5566	14	70.5566	14
70.6055	19	70.6055	9	70.6055	14
70.6543	5	70.6543	16	70.6543	9
70.7031	6	70.7031	8	70.7031	11
70.7519	13	70.7519	14	70.7519	20
70.8008	10	70.8008	13	70.8008	11
70.8496	15	70.8496	15	70.8496	11
70.8984	10	70.8984	13	70.8984	7
70.9473	7	70.9473	15	70.9473	18
70.9961	14	70.9961	24	70.9961	11
71.0449	10	71.0449	11	71.0449	12
71.0938	12	71.0938	9	71.0938	13
71.1426	12	71.1426	11	71.1426	16
71.1914	12	71.1914	9	71.1914	11
71.2402	10	71.2402	14	71.2402	8
71.2891	13	71.2891	12	71.2891	16
71.3379	12	71.3379	12	71.3379	11
71.3867	13	71.3867	8	71.3867	12
71.4356	10	71.4356	3	71.4356	5
71.4844	14	71.4844	14	71.4844	18
71.5332	12	71.5332	12	71.5332	5
71.582	9	71.582	19	71.582	13
71.6309	18	71.6309	12	71.6309	9
71.6797	13	71.6797	7	71.6797	9
71.7285	14	71.7285	7	71.7285	15
71.7773	8	71.7773	8	71.7773	12
71.8262	11	71.8262	18	71.8262	13
71.875	4	71.875	10	71.875	9
71.9238	15	71.9238	12	71.9238	13
71.9727	10	71.9727	16	71.9727	11
72.0215	13	72.0215	14	72.0215	7
72.0703	11	72.0703	10	72.0703	13
72.1191	14	72.1191	12	72.1191	9
72.168	18	72.168	11	72.168	12
72.2168	12	72.2168	10	72.2168	8
72.2656	11	72.2656	13	72.2656	13
72.3144	6	72.3144	11	72.3144	16
72.3633	8	72.3633	14	72.3633	7
72.4121	8	72.4121	19	72.4121	12
72.4609	6	72.4609	19	72.4609	12
72.5098	8	72.5098	7	72.5098	13
72.5586	14	72.5586	7	72.5586	10
72.6074	16	72.6074	11	72.6074	14
72.6562	12	72.6562	14	72.6562	15
72.7051	7	72.7051	14	72.7051	14
72.7539	15	72.7539	12	72.7539	15
72.8027	19	72.8027	13	72.8027	10
72.8516	6	72.8516	18	72.8516	8
72.9004	9	72.9004	11	72.9004	12
72.9492	13	72.9492	11	72.9492	4
72.9981	8	72.9981	18	72.9981	7
73.0469	9	73.0469	13	73.0469	7
73.0957	10	73.0957	17	73.0957	12
73.1445	13	73.1445	12	73.1445	18
73.1934	4	73.1934	7	73.1934	15
73.2422	10	73.2422	14	73.2422	5
73.291	11	73.291	15	73.291	8
73.3398	13	73.3398	10	73.3398	12
73.3887	7	73.3887	14	73.3887	10
73.4375	14	73.4375	17	73.4375	11
73.4863	20	73.4863	14	73.4863	14
73.5352	10	73.5352	14	73.5352	11
73.584	21	73.584	8	73.584	6
73.6328	7	73.6328	15	73.6328	11
73.6816	14	73.6816	11	73.6816	9
73.7305	16	73.7305	18	73.7305	15
73.7793	6	73.7793	12	73.7793	12
73.8281	7	73.8281	20	73.8281	13
73.8769	12	73.8769	6	73.8769	10
73.9258	10	73.9258	11	73.9258	15
73.9746	17	73.9746	7	73.9746	9
74.0234	9	74.0234	13	74.0234	13
74.0723	15	74.0723	16	74.0723	12
74.1211	7	74.1211	13	74.1211	13
74.1699	13	74.1699	16	74.1699	9
74.2188	12	74.2188	10	74.2188	16
74.2676	10	74.2676	14	74.2676	14
74.3164	8	74.3164	11	74.3164	13
74.3652	17	74.3652	16	74.3652	9
74.4141	11	74.4141	7	74.4141	8
74.4629	15	74.4629	20	74.4629	14
74.5117	10	74.5117	14	74.5117	13
74.5606	15	74.5606	10	74.5606	10
74.6094	14	74.6094	13	74.6094	6
74.6582	7	74.6582	11	74.6582	14
74.707	12	74.707	11	74.707	17
74.7559	11	74.7559	6	74.7559	12
74.8047	12	74.8047	10	74.8047	16
74.8535	12	74.8535	17	74.8535	6
74.9023	15	74.9023	17	74.9023	10
74.9512	6	74.9512	11	74.9512	9
75	8	75	13	75	13
75.0488	9	75.0488	15	75.0488	14
75.0977	9	75.0977	9	75.0977	10
75.1465	19	75.1465	17	75.1465	15
75.1953	13	75.1953	10	75.1953	9
75.2441	9	75.2441	13	75.2441	12
75.293	12	75.293	9	75.293	12
75.3418	7	75.3418	18	75.3418	14
75.3906	9	75.3906	16	75.3906	13
75.4394	14	75.4394	16	75.4394	10
75.4883	5	75.4883	10	75.4883	12
75.5371	13	75.5371	12	75.5371	10
75.5859	12	75.5859	17	75.5859	13
75.6348	10	75.6348	10	75.6348	15
75.6836	10	75.6836	18	75.6836	12
75.7324	11	75.7324	12	75.7324	16
75.7812	9	75.7812	10	75.7812	9
75.8301	12	75.8301	11	75.8301	10
75.8789	7	75.8789	10	75.8789	5
75.9277	9	75.9277	12	75.9277	14
75.9766	11	75.9766	10	75.9766	10
76.0254	8	76.0254	10	76.0254	4
76.0742	11	76.0742	15	76.0742	17
76.1231	10	76.1231	18	76.1231	14
76.1719	13	76.1719	15	76.1719	14
76.2207	10	76.2207	12	76.2207	15
76.2695	8	76.2695	12	76.2695	10
76.3184	9	76.3184	18	76.3184	13
76.3672	14	76.3672	10	76.3672	10
76.416	11	76.416	10	76.416	8
76.4648	16	76.4648	14	76.4648	11
76.5137	7	76.5137	16	76.5137	5
76.5625	11	76.5625	10	76.5625	10
76.6113	13	76.6113	6	76.6113	11
76.6602	10	76.6602	8	76.6602	9
76.709	11	76.709	18	76.709	14
76.7578	6	76.7578	11	76.7578	16
76.8066	10	76.8066	15	76.8066	12
76.8555	10	76.8555	11	76.8555	12
76.9043	7	76.9043	14	76.9043	11
76.9531	9	76.9531	9	76.9531	9
77.0019	13	77.0019	15	77.0019	20
77.0508	10	77.0508	14	77.0508	14
77.0996	12	77.0996	14	77.0996	11
77.1484	13	77.1484	14	77.1484	8
77.1973	11	77.1973	7	77.1973	6
77.2461	12	77.2461	6	77.2461	11
77.2949	15	77.2949	18	77.2949	16
77.3438	7	77.3438	19	77.3438	19
77.3926	11	77.3926	16	77.3926	11
77.4414	12	77.4414	16	77.4414	12
77.4902	4	77.4902	15	77.4902	18
77.5391	6	77.5391	14	77.5391	10
77.5879	7	77.5879	20	77.5879	11
77.6367	12	77.6367	7	77.6367	13
77.6856	13	77.6856	16	77.6856	5
77.7344	3	77.7344	11	77.7344	16
77.7832	8	77.7832	10	77.7832	10
77.832	5	77.832	12	77.832	10
77.8809	9	77.8809	14	77.8809	19
77.9297	6	77.9297	10	77.9297	13
77.9785	7	77.9785	15	77.9785	15
78.0273	18	78.0273	4	78.0273	14
78.0762	18	78.0762	9	78.0762	15
78.125	8	78.125	11	78.125	8
78.1738	5	78.1738	15	78.1738	20
78.2227	8	78.2227	16	78.2227	10
78.2715	10	78.2715	13	78.2715	11
78.3203	8	78.3203	12	78.3203	12
78.3691	12	78.3691	11	78.3691	12
78.418	12	78.418	17	78.418	17
78.4668	6	78.4668	9	78.4668	17
78.5156	14	78.5156	12	78.5156	6
78.5644	10	78.5644	11	78.5644	13
78.6133	10	78.6133	12	78.6133	19
78.6621	8	78.6621	14	78.6621	8
78.7109	12	78.7109	13	78.7109	12
78.7598	12	78.7598	11	78.7598	9
78.8086	16	78.8086	14	78.8086	11
78.8574	4	78.8574	15	78.8574	7
78.9062	4	78.9062	7	78.9062	15
78.9551	7	78.9551	11	78.9551	15
79.0039	11	79.0039	13	79.0039	13
79.0527	7	79.0527	18	79.0527	17
79.1016	12	79.1016	13	79.1016	14
79.1504	8	79.1504	12	79.1504	9
79.1992	11	79.1992	15	79.1992	11
79.2481	5	79.2481	8	79.2481	11
79.2969	10	79.2969	11	79.2969	15
79.3457	9	79.3457	10	79.3457	11
79.3945	11	79.3945	17	79.3945	10
79.4434	8	79.4434	14	79.4434	14
79.4922	13	79.4922	14	79.4922	12
79.541	8	79.541	8	79.541	7
79.5898	16	79.5898	16	79.5898	9
79.6387	10	79.6387	14	79.6387	15
79.6875	13	79.6875	10	79.6875	9
79.7363	14	79.7363	14	79.7363	20
79.7852	14	79.7852	13	79.7852	13
79.834	8	79.834	18	79.834	17
79.8828	9	79.8828	11	79.8828	16
79.9316	14	79.9316	8	79.9316	13
79.9805	9	79.9805	7	79.9805	10
80.0293	13	80.0293	6	80.0293	11

## Sheet: Fig 3h
	|glum|	QY%
L/L	0.14	76
L/D	0	28
L-TPE	0.016	30

## Sheet: Fig 5a
L-TPE		L-TPE/L-Fmoc		L-TPE/D-Fmoc		L-Fmoc
Wavenumber	Transmittance	Wavenumber	Transmittance	Wavenumber	Transmittance	Wavenumber	Transmittance
2202.64	184.411	2202.64	97.1131	2202.64	43.257	2202.64	-44.3395
2200.71	184.468	2200.71	97.1651	2200.71	43.2832	2200.71	-44.2989
2198.78	184.475	2198.78	97.2197	2198.78	43.3019	2198.78	-44.2611
2196.85	184.487	2196.85	97.2288	2196.85	43.3094	2196.85	-44.2341
2194.92	184.5	2194.92	97.1768	2194.92	43.3056	2194.92	-44.2422
2193	184.475	2193	97.1066	2193	43.2925	2193	-44.2719
2191.07	184.436	2191.07	97.0754	2191.07	43.2775	2191.07	-44.3043
2189.14	184.411	2189.14	97.1027	2189.14	43.2682	2189.14	-44.3341
2187.21	184.366	2187.21	97.1534	2187.21	43.2719	2187.21	-44.3665
2185.28	184.321	2185.28	97.1716	2185.28	43.285	2185.28	-44.3936
2183.35	184.321	2183.35	97.13	2183.35	43.3038	2183.35	-44.399
2181.42	184.347	2181.42	97.0702	2181.42	43.3225	2181.42	-44.3828
2179.49	184.366	2179.49	97.052	2179.49	43.3356	2179.49	-44.3719
2177.57	184.398	2177.57	97.0923	2177.57	43.3375	2177.57	-44.3719
2175.64	184.468	2175.64	97.1547	2175.64	43.3318	2175.64	-44.3828
2173.71	184.5	2173.71	97.1755	2173.71	43.3187	2173.71	-44.3882
2171.78	184.481	2171.78	97.13	2171.78	43.3075	2171.78	-44.3936
2169.85	184.481	2169.85	97.0546	2169.85	43.2981	2169.85	-44.4071
2167.92	184.506	2167.92	97.0156	2167.92	43.2944	2167.92	-44.426
2165.99	184.481	2165.99	97.039	2165.99	43.2907	2165.99	-44.445
2164.06	184.398	2164.06	97.0962	2164.06	43.2869	2164.06	-44.4747
2162.14	184.347	2162.14	97.1274	2162.14	43.2832	2162.14	-44.5288
2160.21	184.366	2160.21	97.0975	2160.21	43.2757	2160.21	-44.591
2158.28	184.411	2158.28	97.0273	2158.28	43.2588	2158.28	-44.6397
2156.35	184.443	2156.35	96.974	2156.35	43.227	2156.35	-44.6667
2154.42	184.481	2154.42	96.9792	2154.42	43.1858	2154.42	-44.6883
2152.49	184.5	2152.49	97.0273	2152.49	43.1409	2152.49	-44.7154
2150.56	184.5	2150.56	97.0611	2150.56	43.0922	2150.56	-44.7397
2148.63	184.5	2148.63	97.0377	2148.63	43.0492	2148.63	-44.764
2146.71	184.494	2146.71	96.9714	2146.71	43.0192	2146.71	-44.7992
2144.78	184.443	2144.78	96.9181	2144.78	43.0042	2144.78	-44.837
2142.85	184.373	2142.85	96.9298	2142.85	42.9967	2142.85	-44.8641
2140.92	184.341	2140.92	96.9987	2140.92	42.9818	2140.92	-44.8884
2138.99	184.366	2138.99	97.0663	2138.99	42.9556	2138.99	-44.9019
2137.06	184.366	2137.06	97.0754	2137.06	42.9219	2137.06	-44.9155
2135.13	184.334	2135.13	97.026	2135.13	42.8788	2135.13	-44.9371
2133.2	184.328	2133.2	96.9753	2133.2	42.8301	2133.2	-44.9641
2131.28	184.341	2131.28	96.9714	2131.28	42.7777	2131.28	-44.9912
2129.35	184.315	2129.35	97.0221	2129.35	42.7309	2129.35	-45.0236
2127.42	184.315	2127.42	97.0832	2127.42	42.6897	2127.42	-45.0534
2125.49	184.366	2125.49	97.0988	2125.49	42.6523	2125.49	-45.0723
2123.56	184.404	2123.56	97.052	2123.56	42.6149	2123.56	-45.0966
2121.63	184.417	2121.63	96.9857	2121.63	42.5737	2121.63	-45.1264
2119.7	184.475	2119.7	96.9623	2119.7	42.5231	2119.7	-45.1507
2117.77	184.506	2117.77	96.9987	2117.77	42.4632	2117.77	-45.1669
2115.85	184.43	2115.85	97.052	2115.85	42.3958	2115.85	-45.1831
2113.92	184.302	2113.92	97.0624	2113.92	42.3266	2113.92	-45.1967
2111.99	184.258	2111.99	97.0117	2111.99	42.2592	2111.99	-45.2021
2110.06	184.373	2110.06	96.9389	2110.06	42.1974	2110.06	-45.2183
2108.13	184.513	2108.13	96.9012	2108.13	42.1412	2108.13	-45.2507
2106.2	184.564	2106.2	96.9259	2106.2	42.0851	2106.2	-45.2886
2104.27	184.545	2104.27	96.9766	2104.27	42.0252	2104.27	-45.3265
2102.34	184.532	2102.34	96.9948	2102.34	41.9653	2102.34	-45.3589
2100.42	184.5	2100.42	96.9597	2100.42	41.9016	2100.42	-45.3914
2098.49	184.436	2098.49	96.9012	2098.49	41.8286	2098.49	-45.4346
2096.56	184.392	2096.56	96.8739	2096.56	41.7425	2096.56	-45.4833
2094.63	184.404	2094.63	96.9025	2094.63	41.6527	2094.63	-45.5266
2092.7	184.392	2092.7	96.9519	2092.7	41.5572	2092.7	-45.5671
2090.77	184.379	2090.77	96.9688	2090.77	41.4636	2090.77	-45.6077
2088.84	184.417	2088.84	96.9298	2088.84	41.385	2088.84	-45.6428
2086.91	184.468	2086.91	96.8674	2086.91	41.3194	2086.91	-45.6753
2084.99	184.468	2084.99	96.831	2084.99	41.252	2084.99	-45.705
2083.06	184.462	2083.06	96.8466	2083.06	41.1697	2083.06	-45.7429
2081.13	184.417	2081.13	96.8869	2081.13	41.0742	2081.13	-45.7943
2079.2	184.321	2079.2	96.896	2079.2	40.9694	2079.2	-45.8591
2077.27	184.315	2077.27	96.8518	2077.27	40.8589	2077.27	-45.9295
2075.34	184.436	2075.34	96.7842	2075.34	40.7503	2075.34	-46.0079
2073.41	184.5	2073.41	96.7465	2073.41	40.6399	2073.41	-46.0971
2071.48	184.462	2071.48	96.7634	2071.48	40.5276	2071.48	-46.189
2069.56	184.423	2069.56	96.805	2069.56	40.4078	2069.56	-46.2783
2067.63	184.398	2067.63	96.8089	2067.63	40.2786	2067.63	-46.3702
2065.7	184.353	2065.7	96.7504	2065.7	40.1513	2065.7	-46.4594
2063.77	184.321	2063.77	96.6659	2063.77	40.0446	2063.77	-46.5352
2061.84	184.341	2061.84	96.6126	2061.84	39.9379	2061.84	-46.5919
2059.91	184.411	2059.91	96.6204	2059.91	39.8143	2059.91	-46.6406
2057.98	184.436	2057.98	96.662	2057.98	39.6777	2057.98	-46.6893
2056.05	184.404	2056.05	96.675	2056.05	39.5335	2056.05	-46.7407
2054.13	184.373	2054.13	96.6191	2054.13	39.3857	2054.13	-46.8083
2052.2	184.341	2052.2	96.5216	2052.2	39.2471	2052.2	-46.8867
2050.27	184.264	2050.27	96.4501	2050.27	39.1161	2050.27	-46.9786
2048.34	184.181	2048.34	96.4449	2048.34	38.9851	2048.34	-47.0787
2046.41	184.168	2046.41	96.4852	2046.41	38.8465	2046.41	-47.1814
2044.48	184.149	2044.48	96.5034	2044.48	38.7061	2044.48	-47.2842
2042.55	184.092	2042.55	96.454	2042.55	38.5695	2042.55	-47.3869
2040.62	184.105	2040.62	96.3643	2040.62	38.4515	2040.62	-47.4789
2038.7	184.175	2038.7	96.3032	2038.7	38.3448	2038.7	-47.541
2036.77	184.175	2036.77	96.3175	2036.77	38.2381	2036.77	-47.5681
2034.84	184.111	2034.84	96.3916	2034.84	38.1296	2034.84	-47.5816
2032.91	184.092	2032.91	96.454	2032.91	38.0266	2032.91	-47.5897
2030.98	184.124	2030.98	96.4384	2030.98	37.9349	2030.98	-47.5951
2029.05	184.086	2029.05	96.3578	2029.05	37.8469	2029.05	-47.5951
2027.12	183.99	2027.12	96.2837	2027.12	37.757	2027.12	-47.6086
2025.19	183.964	2025.19	96.2785	2025.19	37.669	2025.19	-47.6411
2023.27	183.996	2023.27	96.3409	2023.27	37.5829	2023.27	-47.6871
2021.34	183.888	2021.34	96.3955	2021.34	37.4837	2021.34	-47.7438
2019.41	183.652	2019.41	96.3708	2019.41	37.3564	2019.41	-47.8223
2017.48	183.582	2017.48	96.2733	2017.48	37.2366	2017.48	-47.9088
2015.55	183.684	2015.55	96.1927	2015.55	37.1617	2015.55	-47.9575
2013.62	183.722	2013.62	96.1927	2013.62	37.1074	2013.62	-47.9683
2011.69	183.754	2011.69	96.2629	2011.69	37.0344	2011.69	-47.9845
2009.76	183.837	2009.76	96.337	2009.76	36.9502	2009.76	-48.0088
2007.84	183.856	2007.84	96.3396	2007.84	36.8697	2007.84	-48.0224
2005.91	183.818	2005.91	96.2538	2005.91	36.7911	2005.91	-48.0251
2003.98	183.805	2003.98	96.1394	2003.98	36.705	2003.98	-48.0332
2002.05	183.818	2002.05	96.0822	2002.05	36.6076	2002.05	-48.0629
2000.12	183.831	2000.12	96.1069	2000.12	36.5065	2000.12	-48.117
1998.19	183.85	1998.19	96.1511	1998.19	36.3998	1998.19	-48.1873
1996.26	183.773	1996.26	96.1199	1996.26	36.2594	1996.26	-48.2873
1994.33	183.563	1994.33	95.9704	1994.33	36.0573	1994.33	-48.4415
1992.41	183.499	1992.41	95.7728	1992.41	35.8551	1992.41	-48.6335
1990.48	183.588	1990.48	95.6402	1990.48	35.724	1990.48	-48.7957
1988.55	183.588	1988.55	95.5921	1988.55	35.6117	1988.55	-48.9147
1986.62	183.499	1986.62	95.5596	1986.62	35.4694	1986.62	-49.0201
1984.69	183.333	1984.69	95.4595	1984.69	35.2953	1984.69	-49.1283
1982.76	183.11	1982.76	95.2567	1982.76	35.1007	1982.76	-49.2473
1980.83	182.772	1980.83	94.9954	1980.83	34.8854	1980.83	-49.3771
1978.9	182.301	1978.9	94.7666	1978.9	34.6495	1978.9	-49.515
1976.98	181.937	1976.98	94.6145	1976.98	34.3893	1976.98	-49.6637
1975.05	181.842	1975.05	94.504	1975.05	34.1104	1975.05	-49.8367
1973.12	181.829	1973.12	94.3519	1973.12	33.8127	1973.12	-50.0449
1971.19	181.65	1971.19	94.1088	1971.19	33.4832	1971.19	-50.2964
1969.26	181.376	1969.26	93.8124	1969.26	33.1238	1969.26	-50.5803
1967.33	181.262	1967.33	93.5706	1967.33	32.8112	1967.33	-50.8751
1965.4	181.128	1965.4	93.4536	1965.4	32.5978	1965.4	-51.1265
1963.47	180.688	1963.47	93.4029	1963.47	32.4218	1963.47	-51.3266
1961.55	180.076	1961.55	93.3028	1961.55	32.214	1961.55	-51.5213
1959.62	179.387	1959.62	93.0844	1959.62	31.9744	1959.62	-51.7187
1957.69	178.597	1957.69	92.7828	1957.69	31.7086	1957.69	-51.9026
1955.76	178.119	1955.76	92.5059	1955.76	31.4278	1955.76	-52.0459
1953.83	178.233	1953.83	92.3512	1953.83	31.1882	1953.83	-52.1324
1951.9	178.578	1951.9	92.3421	1951.9	31.0534	1951.9	-52.127
1949.97	178.801	1949.97	92.424	1949.97	31.0628	1949.97	-52.008
1948.04	178.877	1948.04	92.5358	1948.04	31.2144	1948.04	-51.7728
1946.12	178.826	1946.12	92.6632	1946.12	31.4577	1946.12	-51.4537
1944.19	178.852	1944.19	92.8673	1944.19	31.7704	1944.19	-51.0806
1942.26	179.285	1942.26	93.2326	1942.26	32.2309	1942.26	-50.6344
1940.33	179.719	1940.33	93.7084	1940.33	32.8018	1940.33	-50.1342
1938.4	179.802	1938.4	94.1231	1938.4	33.2923	1938.4	-49.6853
1936.47	179.865	1936.47	94.361	1936.47	33.633	1936.47	-49.3473
1934.54	180.076	1934.54	94.4442	1934.54	33.8633	1934.54	-49.0931
1932.61	180.388	1932.61	94.4793	1932.61	34.013	1932.61	-48.8903
1930.68	180.688	1930.68	94.569	1930.68	34.101	1930.68	-48.7146
1928.76	180.905	1928.76	94.7341	1928.76	34.1478	1928.76	-48.5523
1926.83	180.93	1926.83	94.8849	1926.83	34.1422	1926.83	-48.4171
1924.9	180.803	1924.9	94.9369	1924.9	34.0879	1924.9	-48.3225
1922.97	180.777	1922.97	94.9109	1922.97	34.0692	1922.97	-48.2333
1921.04	180.675	1921.04	94.8836	1921.04	34.0935	1921.04	-48.117
1919.11	180.713	1919.11	94.9226	1919.11	34.1141	1919.11	-48.0169
1917.18	181.077	1917.18	95.0656	1917.18	34.2302	1917.18	-47.9277
1915.25	180.943	1915.25	95.2255	1915.25	34.4267	1915.25	-47.8087
1913.33	180.28	1913.33	95.2346	1913.33	34.5203	1913.33	-47.7114
1911.4	179.993	1911.4	95.0708	1911.4	34.5185	1911.4	-47.6735
1909.47	180.331	1909.47	94.8654	1909.47	34.5522	1909.47	-47.6411
1907.54	180.815	1907.54	94.7536	1907.54	34.6813	1907.54	-47.5627
1905.61	181.045	1905.61	94.7484	1905.61	34.8461	1905.61	-47.4437
1903.68	181.089	1903.68	94.7575	1903.68	34.9958	1903.68	-47.3247
1901.75	181.064	1901.75	94.6873	1901.75	35.1381	1901.75	-47.2139
1899.82	180.764	1899.82	94.504	1899.82	35.2598	1899.82	-47.1111
1897.9	180.222	1897.9	94.2778	1897.9	35.3234	1897.9	-47.0219
1895.97	179.808	1895.97	94.1257	1895.97	35.3534	1895.97	-46.9543
1894.04	179.483	1894.04	94.1023	1894.04	35.3852	1894.04	-46.8921
1892.11	179.056	1892.11	94.1283	1892.11	35.3534	1892.11	-46.8515
1890.18	179.1	1890.18	94.0997	1890.18	35.2916	1890.18	-46.8515
1888.25	179.604	1888.25	94.023	1888.25	35.3534	1888.25	-46.811
1886.32	179.687	1886.32	93.9372	1886.32	35.4788	1886.32	-46.719
1884.39	179.572	1884.39	93.9203	1884.39	35.5724	1884.39	-46.6325
1882.47	179.738	1882.47	94.0386	1882.47	35.6754	1882.47	-46.5433
1880.54	180.031	1880.54	94.2648	1880.54	35.8364	1880.54	-46.4054
1878.61	180.28	1878.61	94.5001	1878.61	36.0647	1878.61	-46.1945
1876.68	180.503	1876.68	94.6782	1876.68	36.3511	1876.68	-45.9186
1874.75	180.649	1874.75	94.8251	1874.75	36.6619	1874.75	-45.5833
1872.82	180.248	1872.82	94.9863	1872.82	36.8809	1872.82	-45.2318
1870.89	179.687	1870.89	95.206	1870.89	36.9689	1870.89	-44.9236
1868.96	180.394	1868.96	95.5388	1868.96	37.1823	1868.96	-44.6126
1867.04	181.842	1867.04	95.9223	1867.04	37.714	1867.04	-44.2043
1865.11	182.294	1865.11	96.1732	1865.11	38.2718	1865.11	-43.7798
1863.18	182.122	1863.18	96.2343	1863.18	38.6032	1863.18	-43.4796
1861.25	182.071	1861.25	96.233	1861.25	38.7585	1861.25	-43.3228
1859.32	182.179	1859.32	96.2824	1859.32	38.839	1859.32	-43.2579
1857.39	182.326	1857.39	96.3825	1857.39	38.8952	1857.39	-43.239
1855.46	182.396	1855.46	96.4371	1855.46	38.9233	1855.46	-43.239
1853.53	182.403	1853.53	96.3682	1853.53	38.9177	1853.53	-43.2579
1851.61	182.269	1851.61	96.1979	1851.61	38.8671	1851.61	-43.3066
1849.68	181.848	1849.68	96.0094	1849.68	38.7361	1849.68	-43.3904
1847.75	181.089	1847.75	95.8703	1847.75	38.474	1847.75	-43.4931
1845.82	180.688	1845.82	95.7611	1845.82	38.1296	1845.82	-43.6229
1843.89	181.689	1843.89	95.6961	1843.89	38.0472	1843.89	-43.7149
1841.96	182.575	1841.96	95.6324	1841.96	38.2831	1841.96	-43.6743
1840.03	182.205	1840.03	95.4608	1840.03	38.4104	1840.03	-43.604
1838.1	181.727	1838.1	95.2151	1838.1	38.3205	1838.1	-43.6338
1836.18	181.567	1836.18	95.0214	1836.18	38.1838	1836.18	-43.7338
1834.25	181.07	1834.25	94.8888	1834.25	37.9761	1834.25	-43.8582
1832.32	180.235	1832.32	94.6743	1832.32	37.5605	1832.32	-44.0853
1830.39	180.165	1830.39	94.348	1830.39	37.1149	1830.39	-44.4044
1828.46	180.713	1828.46	94.0243	1828.46	36.8978	1828.46	-44.6829
1826.53	180.879	1826.53	93.776	1826.53	36.7667	1826.53	-44.8938
1824.6	181.102	1824.6	93.6382	1824.6	36.6582	1824.6	-45.1101
1822.67	181.166	1822.67	93.6044	1822.67	36.6338	1822.67	-45.2805
1820.75	180.796	1820.75	93.542	1820.75	36.5384	1820.75	-45.4454
1818.82	180.586	1818.82	93.3301	1818.82	36.3006	1818.82	-45.678
1816.89	180.599	1816.89	93.0194	1816.89	36.0329	1816.89	-45.9132
1814.96	180.318	1814.96	92.7113	1814.96	35.7353	1814.96	-46.135
1813.03	180.006	1813.03	92.4812	1813.03	35.3571	1813.03	-46.3783
1811.1	180.394	1811.1	92.3603	1811.1	35.0071	1811.1	-46.6271
1809.17	181.089	1809.17	92.3109	1809.17	34.8311	1809.17	-46.792
1807.24	181.363	1807.24	92.242	1807.24	34.7693	1807.24	-46.8596
1805.32	181.21	1805.32	92.1003	1805.32	34.6664	1805.32	-46.9029
1803.39	181.083	1803.39	91.9781	1803.39	34.5016	1803.39	-46.9678
1801.46	181.676	1801.46	92.0002	1801.46	34.4267	1801.46	-47.0084
1799.53	182.67	1799.53	92.2238	1799.53	34.6102	1799.53	-46.9353
1797.6	182.855	1797.6	92.4838	1797.6	34.8854	1797.6	-46.8191
1795.67	182.333	1795.67	92.5527	1795.67	34.9228	1795.67	-46.7947
1793.74	182.339	1793.74	92.4097	1793.74	34.7281	1793.74	-46.9299
1791.81	183.435	1791.81	92.2537	1791.81	34.7057	1791.81	-47.1327
1789.89	184.245	1789.89	92.2511	1789.89	34.9472	1789.89	-47.222
1787.96	184.124	1787.96	92.2147	1787.96	34.9528	1787.96	-47.3572
1786.03	184.066	1786.03	91.956	1786.03	34.5765	1786.03	-47.7655
1784.1	184.251	1784.1	91.4009	1784.1	34.0037	1784.1	-48.4252
1782.17	184.245	1782.17	90.5377	1782.17	33.2867	1782.17	-49.277
1780.24	184.36	1780.24	89.4717	1780.24	32.4312	1780.24	-50.3532
1778.31	184.334	1778.31	88.3511	1778.31	31.439	1778.31	-51.597
1776.38	183.435	1776.38	87.2305	1776.38	30.1548	1776.38	-52.9085
1774.46	182.466	1774.46	85.9071	1774.46	28.3689	1774.46	-54.4308
1772.53	183.123	1772.53	84.1755	1772.53	26.1881	1772.53	-56.3399
1770.6	184.436	1770.6	82.0357	1770.6	23.8967	1770.6	-58.476
1768.67	184.5	1768.67	79.2953	1768.67	21.1842	1768.67	-60.8582
1766.74	183.295	1766.74	75.5981	1766.74	17.5282	1766.74	-63.8597
1764.81	179.821	1764.81	70.8752	1764.81	12.8014	1764.81	-67.6507
1762.88	173.286	1762.88	64.7821	1762.88	6.64626	1762.88	-72.8153
1760.95	163.762	1760.95	57.6022	1760.95	-0.66765	1760.95	-79.3969
1759.03	153.849	1759.03	50.7083	1759.03	-8.09013	1759.03	-86.3867
1757.1	146.849	1757.1	44.376	1757.1	-15.6436	1757.1	-93.9119
1755.17	143.923	1755.17	38.9017	1755.17	-22.8434	1755.17	-101.513
1753.24	142.68	1753.24	34.5168	1753.24	-29.152	1753.24	-108.573
1751.31	139.945	1751.31	30.6402	1751.31	-34.9515	1751.31	-115.736
1749.38	133.2	1749.38	27.3291	1749.38	-39.8486	1749.38	-122.534
1747.45	124.658	1747.45	24.9436	1747.45	-43.3698	1747.45	-127.942
1745.52	120.202	1745.52	23.3368	1745.52	-45.9757	1745.52	-132.23
1743.6	121.011	1743.6	22.3163	1743.6	-48.0442	1743.6	-135.778
1741.67	122.924	1741.67	21.8262	1741.67	-49.671	1741.67	-138.701
1739.74	121.604	1739.74	21.8886	1739.74	-50.9196	1739.74	-141.156
1737.81	116.243	1737.81	22.4736	1737.81	-51.8406	1737.81	-143.027
1735.88	109.186	1735.88	23.732	1735.88	-52.6905	1735.88	-144.644
1733.95	103.85	1733.95	26.215	1733.95	-53.5423	1733.95	-146.534
1732.02	103.155	1732.02	29.5573	1732.02	-54.1788	1732.02	-148.252
1730.09	106.17	1730.09	33.131	1730.09	-54.716	1730.09	-149.636
1728.17	112.507	1728.17	37.1389	1728.17	-55.2589	1728.17	-151.018
1726.24	120.877	1726.24	41.3899	1726.24	-55.7606	1726.24	-152.375
1724.31	129.924	1724.31	45.6669	1724.31	-56.1294	1724.31	-153.562
1722.38	137.44	1722.38	49.6904	1722.38	-56.3316	1722.38	-154.441
1720.45	142.087	1720.45	53.2446	1720.45	-56.4027	1720.45	-154.957
1718.52	147.219	1718.52	56.9262	1718.52	-56.2455	1718.52	-155.144
1716.59	154.608	1716.59	61.0199	1716.59	-55.6614	1716.59	-154.868
1714.66	159.759	1714.66	64.7327	1714.66	-54.8059	1714.66	-154.114
1712.74	162.321	1712.74	67.7851	1712.74	-53.9785	1712.74	-153.186
1710.81	164.011	1710.81	70.3344	1710.81	-53.2203	1710.81	-152.202
1708.88	165.216	1708.88	72.4287	1708.88	-52.5408	1708.88	-151.188
1706.95	166.599	1706.95	74.2279	1706.95	-51.8219	1706.95	-150.042
1705.02	167.81	1705.02	75.7892	1705.02	-50.9664	1705.02	-148.676
1703.09	167.938	1703.09	76.9124	1703.09	-50.124	1703.09	-147.232
1701.16	169.251	1701.16	77.6716	1701.16	-48.9952	1701.16	-145.32
1699.23	172.655	1699.23	78.3203	1699.23	-47.273	1699.23	-142.735
1697.31	174.963	1697.31	78.7909	1697.31	-45.2624	1697.31	-139.929
1695.38	176.907	1695.38	79.1653	1695.38	-42.7652	1695.38	-136.576
1693.45	177.532	1693.45	79.4318	1693.45	-40.1051	1693.45	-133.133
1691.52	176.742	1691.52	79.3499	1691.52	-37.6921	1691.52	-129.989
1689.59	176.525	1689.59	78.8299	1689.59	-35.2547	1689.59	-126.782
1687.66	176.295	1687.66	77.8744	1687.66	-33.0626	1687.66	-123.848
1685.73	176.136	1685.73	76.278	1685.73	-31.1045	1685.73	-121.225
1683.8	178.552	1683.8	73.8938	1683.8	-28.8319	1683.8	-118.632
1681.88	181.096	1681.88	71.3042	1681.88	-26.9262	1681.88	-116.809
1679.95	181.529	1679.95	68.3727	1679.95	-26.0595	1679.95	-115.996
1678.02	181.408	1678.02	64.5754	1678.02	-26.1549	1678.02	-115.955
1676.09	181.931	1676.09	59.5743	1676.09	-27.1845	1676.09	-116.861
1674.16	182.186	1674.16	53.8712	1674.16	-28.9124	1674.16	-118.678
1672.23	180.28	1672.23	48.6049	1672.23	-31.0296	1672.23	-121.028
1670.3	177.589	1670.3	43.4491	1670.3	-33.6055	1670.3	-124.208
1668.37	175.926	1668.37	38.5338	1668.37	-36.2113	1668.37	-127.907
1666.45	173.057	1666.45	34.8704	1666.45	-38.2874	1666.45	-131.014
1664.52	166.956	1664.52	32.0676	1664.52	-40.0751	1664.52	-133.688
1662.59	157.024	1662.59	29.6639	1662.59	-41.6083	1662.59	-136.248
1660.66	144.267	1660.66	27.801	1660.66	-42.6154	1660.66	-138.212
1658.73	130.599	1658.73	26.3437	1658.73	-43.28	1658.73	-139.474
1656.8	117.308	1656.8	24.9579	1656.8	-43.9764	1656.8	-140.402
1654.87	104.36	1654.87	23.2094	1654.87	-44.8281	1654.87	-141.337
1652.94	88.008	1652.94	20.742	1652.94	-45.4889	1652.94	-142.4
1651.02	71.6753	1651.02	18.6776	1651.02	-45.708	1651.02	-143
1649.09	60.1875	1649.09	17.3802	1649.09	-46.0412	1649.09	-143.29
1647.16	55.5019	1647.16	16.3493	1647.16	-46.4942	1647.16	-143.576
1645.23	59.7157	1645.23	15.8813	1645.23	-46.6496	1645.23	-143.609
1643.3	66.1672	1643.3	16.1335	1643.3	-46.5616	1643.3	-143.328
1641.37	72.6953	1641.37	16.9382	1641.37	-46.4006	1641.37	-142.892
1639.44	79.2041	1639.44	18.3058	1639.44	-46.1179	1639.44	-142.354
1637.51	86.9306	1637.51	20.5301	1637.51	-45.4833	1637.51	-141.602
1635.59	98.9985	1635.59	24.2481	1635.59	-43.9314	1635.59	-140.31
1633.66	108.287	1633.66	28.7084	1633.66	-41.6607	1633.66	-138.577
1631.73	111.755	1631.73	32.8749	1631.73	-39.4705	1631.73	-136.77
1629.8	114.898	1629.8	37.1545	1629.8	-37.2746	1629.8	-134.699
1627.87	119.144	1627.87	41.5667	1627.87	-34.9084	1627.87	-132.29
1625.94	122.554	1625.94	45.5213	1625.94	-32.6133	1625.94	-129.867
1624.01	125.799	1624.01	48.9598	1624.01	-30.4044	1624.01	-127.539
1622.08	129.63	1622.08	51.8861	1622.08	-28.3171	1622.08	-125.432
1620.16	131.658	1620.16	53.8452	1620.16	-26.8831	1620.16	-123.986
1618.23	132.913	1618.23	54.763	1618.23	-26.2841	1618.23	-123.396
1616.3	135.527	1616.3	54.5368	1616.3	-26.4619	1616.3	-123.932
1614.37	136.694	1614.37	52.8936	1614.37	-27.6619	1614.37	-125.754
1612.44	135.438	1612.44	49.8139	1612.44	-30.1236	1612.44	-128.885
1610.51	133.557	1610.51	45.5642	1610.51	-33.6205	1610.51	-133.358
1608.58	131.619	1608.58	41.4822	1608.58	-37.0444	1608.58	-138.195
1606.65	129.599	1606.65	39.3684	1606.65	-39.0418	1606.65	-141.659
1604.73	128.19	1604.73	40.021	1604.73	-39.1035	1604.73	-142.608
1602.8	127.82	1602.8	42.8394	1602.8	-37.6921	1602.8	-141.126
1600.87	127.743	1600.87	46.5041	1600.87	-35.7171	1600.87	-138.312
1598.94	127.673	1598.94	50.1376	1598.94	-33.8077	1598.94	-135.332
1597.01	128.732	1597.01	53.7516	1597.01	-31.9843	1597.01	-132.574
1595.08	131.607	1595.08	57.5242	1595.08	-30.0824	1595.08	-129.956
1593.15	135.164	1593.15	61.0433	1593.15	-28.2441	1593.15	-127.563
1591.22	138.001	1591.22	63.668	1591.22	-26.8139	1591.22	-125.641
1589.3	139.996	1589.3	65.2007	1589.3	-25.949	1589.3	-124.27
1587.37	141.443	1587.37	65.8962	1587.37	-25.4979	1587.37	-123.348
1585.44	142.361	1585.44	66.0717	1585.44	-25.1703	1585.44	-122.658
1583.51	142.635	1583.51	65.7701	1583.51	-24.809	1583.51	-121.969
1581.58	141.666	1581.58	64.7977	1581.58	-24.5357	1581.58	-121.212
1579.65	138.562	1579.65	62.9218	1579.65	-24.6498	1579.65	-120.573
1577.72	133.5	1577.72	59.9097	1577.72	-25.2021	1577.72	-120.189
1575.79	128.802	1575.79	56.3347	1575.79	-25.6195	1575.79	-119.741
1573.87	126.411	1573.87	54.0883	1573.87	-25.3874	1573.87	-118.851
1571.94	125.799	1571.94	53.2017	1571.94	-24.9905	1571.94	-117.821
1570.01	128.419	1570.01	52.501	1570.01	-24.8782	1570.01	-117.093
1568.08	133.149	1568.08	51.5104	1568.08	-25.2451	1568.08	-117.02
1566.15	135.119	1566.15	50.1207	1566.15	-26.2635	1566.15	-117.686
1564.22	133.353	1564.22	48.2877	1564.22	-27.8847	1564.22	-118.962
1562.29	128.585	1562.29	46.2142	1562.29	-29.8446	1562.29	-120.56
1560.36	121.126	1560.36	43.7546	1560.36	-32.1641	1560.36	-122.734
1558.44	112.303	1558.44	41.1208	1558.44	-34.2438	1558.44	-125.481
1556.51	106.833	1556.51	39.5322	1556.51	-35.2397	1556.51	-127.323
1554.58	104.054	1554.58	38.5065	1554.58	-36.1589	1554.58	-128.78
1552.65	103.678	1552.65	37.3183	1552.65	-37.6284	1552.65	-130.684
1550.72	105.877	1550.72	35.7882	1550.72	-39.6502	1550.72	-133.096
1548.79	108.937	1548.79	33.9097	1548.79	-42.0707	1548.79	-135.829
1546.86	111.015	1546.86	31.8193	1546.86	-44.6765	1546.86	-138.62
1544.93	112.871	1544.93	29.5716	1544.93	-47.4283	1544.93	-141.459
1543	115.172	1543	27.3252	1543	-50.139	1543	-144.179
1541.08	118.066	1541.08	25.2127	1541.08	-52.5857	1541.08	-146.635
1539.15	120.444	1539.15	23.4993	1539.15	-54.3809	1539.15	-148.465
1537.22	118.085	1537.22	22.5763	1537.22	-55.2664	1537.22	-149.157
1535.29	113.406	1535.29	22.1694	1535.29	-55.7082	1535.29	-149.136
1533.36	110.238	1533.36	22.2149	1533.36	-55.7381	1533.36	-148.511
1531.43	109.23	1531.43	22.8259	1531.43	-55.2159	1531.43	-147.254
1529.5	108.542	1529.5	23.9179	1529.5	-54.3566	1529.5	-145.61
1527.57	108.995	1527.57	25.5377	1527.57	-53.1904	1527.57	-143.565
1525.65	111.111	1525.65	27.6723	1525.65	-51.7002	1525.65	-141.145
1523.72	113.967	1523.72	30.1826	1523.72	-50.0342	1523.72	-138.579
1521.79	119.214	1521.79	33.4313	1521.79	-47.9282	1521.79	-135.602
1519.86	125.512	1519.86	37.3014	1519.86	-45.4384	1519.86	-132.371
1517.93	130.612	1517.93	41.3314	1517.93	-42.9805	1517.93	-129.345
1516	136.362	1516	45.6916	1516	-40.4477	1516	-126.36
1514.07	141.36	1514.07	49.8035	1514.07	-38.147	1514.07	-123.775
1512.14	144.401	1512.14	52.8598	1512.14	-36.5895	1512.14	-122.077
1510.22	146.314	1510.22	54.1936	1510.22	-36.1626	1510.22	-121.617
1508.29	148.08	1508.29	52.6544	1508.29	-37.3832	1508.29	-123.258
1506.36	149.833	1506.36	47.1112	1506.36	-40.4926	1506.36	-128.099
1504.43	148.252	1504.43	40.1822	1504.43	-44.0213	1504.43	-133.966
1502.5	144.299	1502.5	34.314	1502.5	-47.0408	1502.5	-139.242
1500.57	139.939	1500.57	29.0243	1500.57	-49.7945	1500.57	-144.726
1498.64	135.731	1498.64	24.0245	1498.64	-52.2375	1498.64	-150.201
1496.71	129.375	1496.71	19.0507	1496.71	-54.4951	1496.71	-154.601
1494.79	117.919	1494.79	14.7984	1494.79	-56.2979	1494.79	-156.669
1492.86	105.169	1492.86	13.0668	1492.86	-56.427	1492.86	-155.39
1490.93	97.5131	1490.93	15.2924	1490.93	-53.3944	1490.93	-149.471
1489	98.8838	1489	21.2659	1489	-47.0876	1489	-139.491
1487.07	104.749	1487.07	28.1845	1487.07	-40.0564	1487.07	-129.667
1485.14	109.823	1485.14	34.1138	1485.14	-34.3112	1485.14	-122.377
1483.21	114.12	1483.21	39.189	1483.21	-30.2134	1483.21	-117.407
1481.28	118.404	1481.28	43.8846	1481.28	-27.69	1481.28	-114.346
1479.36	122.318	1479.36	48.1031	1479.36	-25.9602	1479.36	-112.302
1477.43	125.576	1477.43	51.6547	1477.43	-23.3619	1477.43	-109.446
1475.5	129.089	1475.5	54.5316	1475.5	-19.4438	1475.5	-105.177
1473.57	134.877	1473.57	56.7897	1473.57	-15.7541	1473.57	-101.096
1471.64	142.387	1471.64	58.4693	1471.64	-13.7979	1471.64	-98.8548
1469.71	146.62	1469.71	59.4417	1469.71	-13.7941	1469.71	-98.5331
1467.78	147.958	1467.78	59.8161	1467.78	-15.1625	1467.78	-99.3145
1465.85	149.629	1465.85	59.7862	1465.85	-17.3509	1465.85	-100.607
1463.93	151.554	1463.93	59.4534	1463.93	-19.7602	1463.93	-101.813
1462	151.165	1462	58.8827	1462	-22.1563	1462	-102.805
1460.07	148.876	1460.07	58.1339	1460.07	-24.9924	1460.07	-104.447
1458.14	147.927	1458.14	57.3734	1458.14	-29.1202	1458.14	-108.697
1456.21	150.681	1456.21	56.9496	1456.21	-34.9309	1456.21	-116.601
1454.28	153.052	1454.28	56.6649	1454.28	-41.0916	1454.28	-124.881
1452.35	153.906	1452.35	55.6964	1452.35	-46.2677	1452.35	-131.433
1450.42	154.047	1450.42	52.9066	1450.42	-49.407	1450.42	-135.748
1448.5	150.891	1448.5	46.7186	1448.5	-50.8522	1448.5	-138.958
1446.57	138.925	1446.57	37.5679	1446.57	-52.0222	1446.57	-142.965
1444.64	120.266	1444.64	29.6964	1444.64	-52.1645	1444.64	-145.886
1442.71	107.681	1442.71	26.8741	1442.71	-49.4351	1442.71	-144.68
1440.78	108.593	1440.78	28.7513	1440.78	-44.2291	1440.78	-139.815
1438.85	116.874	1438.85	32.3029	1438.85	-38.5757	1438.85	-133.928
1436.92	124.499	1436.92	35.8727	1436.92	-33.1244	1436.92	-127.99
1434.99	127.278	1434.99	39.5686	1434.99	-27.8191	1434.99	-122.215
1433.07	127.488	1433.07	43.6441	1433.07	-22.849	1433.07	-116.947
1431.14	129.656	1431.14	48.2955	1431.14	-17.9275	1431.14	-111.861
1429.21	133.844	1429.21	53.1757	1429.21	-13.3055	1429.21	-107.262
1427.28	137.363	1427.28	57.5554	1427.28	-9.80301	1427.28	-103.936
1425.35	140.595	1425.35	61.3319	1425.35	-7.59405	1425.35	-101.94
1423.42	144.752	1423.42	64.5611	1423.42	-6.47834	1423.42	-101.018
1421.49	148.87	1421.49	67.0831	1421.49	-6.41094	1421.49	-101.069
1419.56	153.148	1419.56	69.0877	1419.56	-7.27394	1419.56	-102.105
1417.64	157.266	1417.64	70.6451	1417.64	-8.61429	1417.64	-103.773
1415.71	159.102	1415.71	71.559	1415.71	-10.198	1415.71	-105.585
1413.78	159.523	1413.78	71.962	1413.78	-12.2067	1413.78	-107.686
1411.85	159.599	1411.85	72.0348	1411.85	-14.5747	1411.85	-110.174
1409.92	159.255	1409.92	71.8476	1409.92	-17.0102	1409.92	-112.821
1407.99	158.318	1407.99	71.351	1407.99	-19.2997	1407.99	-115.411
1406.06	157.17	1406.06	70.5372	1406.06	-21.2578	1406.06	-117.842
1404.13	156.131	1404.13	69.6883	1404.13	-22.5251	1404.13	-119.77
1402.21	154.939	1402.21	69.1969	1402.21	-22.8752	1402.21	-120.798
1400.28	154.136	1400.28	69.206	1400.28	-22.3548	1400.28	-120.947
1398.35	154.385	1398.35	69.5908	1398.35	-21.0256	1398.35	-120.365
1396.42	155.398	1396.42	70.064	1396.42	-19.0601	1396.42	-119.17
1394.49	156.877	1394.49	70.389	1394.49	-16.5609	1394.49	-117.488
1392.56	157.91	1392.56	70.4488	1392.56	-13.8933	1392.56	-115.666
1390.63	158.101	1390.63	70.1797	1390.63	-11.5926	1390.63	-114.097
1388.7	158.77	1388.7	69.5843	1388.7	-9.68507	1388.7	-112.916
1386.78	160.492	1386.78	68.7679	1386.78	-8.06205	1386.78	-112.102
1384.85	161.831	1384.85	67.8579	1384.85	-6.88269	1384.85	-111.28
1382.92	162.347	1382.92	66.8244	1382.92	-6.27616	1382.92	-110.117
1380.99	162.659	1380.99	65.5205	1380.99	-6.2331	1380.99	-108.927
1379.06	162.678	1379.06	63.9254	1379.06	-6.71982	1379.06	-108.3
1377.13	161.881	1377.13	62.1717	1377.13	-7.63523	1377.13	-108.34
1375.2	160.371	1375.2	60.3881	1375.2	-8.82582	1375.2	-108.781
1373.27	158.643	1373.27	58.6851	1373.27	-10.1156	1373.27	-109.3
1371.35	156.565	1371.35	57.1329	1371.35	-11.471	1371.35	-109.674
1369.42	153.875	1369.42	55.6951	1369.42	-13.0229	1369.42	-109.841
1367.49	150.649	1367.49	54.4354	1367.49	-14.7376	1367.49	-109.76
1365.56	147.143	1365.56	53.5085	1365.56	-16.5197	1365.56	-109.468
1363.63	144.624	1363.63	52.956	1363.63	-18.3674	1363.63	-109.068
1361.7	144.35	1361.7	52.7597	1361.7	-20.1233	1361.7	-108.638
1359.77	145.096	1359.77	52.7818	1359.77	-21.6153	1359.77	-108.395
1357.84	145.326	1357.84	52.8156	1357.84	-22.8546	1357.84	-108.578
1355.92	145.217	1355.92	52.7961	1355.92	-23.8262	1355.92	-109.273
1353.99	145.122	1353.99	52.774	1353.99	-24.4945	1353.99	-110.414
1352.06	144.975	1352.06	52.7688	1352.06	-24.9831	1352.06	-111.885
1350.13	144.382	1350.13	52.7298	1350.13	-25.4885	1350.13	-113.562
1348.2	142.788	1348.2	52.605	1348.2	-26.125	1348.2	-115.282
1346.27	140.455	1346.27	52.4074	1346.27	-26.9187	1346.27	-116.891
1344.34	138.944	1344.34	52.2293	1344.34	-27.8603	1344.34	-118.307
1342.41	139.76	1342.41	52.1799	1342.41	-28.9292	1342.41	-119.54
1340.49	142.897	1340.49	52.3021	1340.49	-30.0449	1340.49	-120.606
1338.56	146.766	1338.56	52.4828	1338.56	-31.0596	1338.56	-121.441
1336.63	149.131	1336.63	52.4776	1336.63	-31.8814	1336.63	-122.036
1334.7	149.157	1334.7	52.1409	1334.7	-32.5291	1334.7	-122.474
1332.77	147.933	1332.77	51.5416	1332.77	-33.0027	1332.77	-122.796
1330.84	147.091	1330.84	50.8617	1330.84	-33.2723	1330.84	-123.018
1328.91	147.302	1328.91	50.2325	1328.91	-33.3415	1328.91	-123.196
1326.98	148.296	1326.98	49.7008	1326.98	-33.2405	1326.98	-123.377
1325.06	149.782	1325.06	49.2731	1325.06	-33.0027	1325.06	-123.526
1323.13	151.509	1323.13	48.9429	1323.13	-32.6302	1323.13	-123.526
1321.2	152.893	1321.2	48.7414	1321.2	-32.0854	1321.2	-123.21
1319.27	153.352	1319.27	48.7869	1319.27	-31.2767	1319.27	-122.382
1317.34	153.109	1317.34	49.2302	1317.34	-30.1292	1317.34	-120.955
1315.41	153.269	1315.41	50.0349	1315.41	-28.7345	1315.41	-119.078
1313.48	154.365	1313.48	50.8942	1313.48	-27.3212	1313.48	-117.077
1311.55	155.857	1311.55	51.4311	1311.55	-26.1736	1311.55	-115.325
1309.63	157.228	1309.63	51.4636	1309.63	-25.4904	1309.63	-114.089
1307.7	158.286	1307.7	51.0606	1307.7	-25.2657	1307.7	-113.427
1305.77	158.962	1305.77	50.4483	1305.77	-25.3743	1305.77	-113.243
1303.84	159.51	1303.84	49.9153	1303.84	-25.6401	1303.84	-113.316
1301.91	160.103	1301.91	49.6839	1301.91	-25.8835	1301.91	-113.367
1299.98	160.434	1299.98	49.8048	1299.98	-25.9584	1299.98	-113.197
1298.05	160.014	1298.05	50.1753	1298.05	-25.8142	1298.05	-112.759
1296.12	158.598	1296.12	50.6199	1296.12	-25.5166	1296.12	-112.156
1294.2	156.367	1294.2	51.0021	1294.2	-25.2152	1294.2	-111.569
1292.27	154.066	1292.27	51.2725	1292.27	-25.0654	1292.27	-111.188
1290.34	152.51	1290.34	51.4142	1290.34	-25.1646	1290.34	-111.123
1288.41	151.803	1288.41	51.3908	1288.41	-25.5147	1288.41	-111.374
1286.48	151.318	1286.48	51.1893	1286.48	-26.0426	1286.48	-111.856
1284.55	150.515	1284.55	50.8812	1284.55	-26.6398	1284.55	-112.483
1282.62	149.291	1282.62	50.5952	1282.62	-27.1752	1282.62	-113.178
1280.69	147.748	1280.69	50.4587	1280.69	-27.4728	1280.69	-113.827
1278.77	146.18	1278.77	50.5419	1278.77	-27.3923	1278.77	-114.384
1276.84	145.134	1276.84	50.7863	1276.84	-26.9299	1276.84	-114.903
1274.91	145.007	1274.91	51.0333	1274.91	-26.2541	1274.91	-115.503
1272.98	145.542	1272.98	51.1269	1272.98	-25.6289	1272.98	-116.309
1271.05	146.142	1271.05	51.0281	1271.05	-25.335	1271.05	-117.415
1269.12	146.798	1269.12	50.8344	1269.12	-25.5521	1269.12	-118.851
1267.19	148.245	1267.19	50.6966	1267.19	-26.2953	1267.19	-120.541
1265.26	150.687	1265.26	50.7018	1265.26	-27.456	1265.26	-122.331
1263.34	153.479	1263.34	50.8825	1263.34	-28.8656	1263.34	-124.045
1261.41	156.144	1261.41	51.279	1261.41	-30.3426	1261.41	-125.535
1259.48	158.618	1259.48	51.9251	1259.48	-31.726	1259.48	-126.728
1257.55	160.664	1257.55	52.7961	1257.55	-32.9559	1257.55	-127.658
1255.62	161.862	1255.62	53.7802	1255.62	-34.051	1255.62	-128.423
1253.69	162.175	1253.69	54.7188	1253.69	-35.0469	1253.69	-129.102
1251.76	161.958	1251.76	55.4702	1251.76	-35.9511	1251.76	-129.699
1249.83	161.352	1249.83	55.9486	1249.83	-36.7224	1249.83	-130.097
1247.91	160.237	1247.91	56.1397	1247.91	-37.284	1247.91	-130.105
1245.98	158.337	1245.98	56.0591	1245.98	-37.576	1245.98	-129.578
1244.05	155.06	1244.05	55.7276	1244.05	-37.6247	1244.05	-128.556
1242.12	150.419	1242.12	55.1842	1242.12	-37.5386	1242.12	-127.287
1240.19	145.734	1240.19	54.4978	1240.19	-37.4618	1240.19	-126.084
1238.26	142.584	1238.26	53.7152	1238.26	-37.4861	1238.26	-125.111
1236.33	141.787	1236.33	52.8663	1236.33	-37.6359	1236.33	-124.373
1234.4	143.133	1234.4	52.0252	1234.4	-37.8755	1234.4	-123.821
1232.48	145.351	1232.48	51.2907	1232.48	-38.147	1232.48	-123.41
1230.55	147.13	1230.55	50.7174	1230.55	-38.4034	1230.55	-123.104
1228.62	147.939	1228.62	50.2377	1228.62	-38.6337	1228.62	-122.893
1226.69	147.755	1226.69	49.6917	1226.69	-38.8452	1226.69	-122.801
1224.76	147.06	1224.76	48.9195	1224.76	-39.053	1224.76	-122.85
1222.83	146.907	1222.83	47.8444	1222.83	-39.2365	1222.83	-123.01
1220.9	147.971	1220.9	46.508	1220.9	-39.3338	1220.9	-123.175
1218.97	149.807	1218.97	45.0442	1218.97	-39.2458	1218.97	-123.21
1217.05	151.503	1217.05	43.6649	1217.05	-38.8677	1217.05	-123.015
1215.12	152.682	1215.12	42.6392	1215.12	-38.132	1215.12	-122.547
1213.19	153.639	1213.19	42.2258	1213.19	-37.0107	1213.19	-121.801
1211.26	154.952	1211.26	42.5404	1211.26	-35.5112	1211.26	-120.776
1209.33	156.883	1209.33	43.4738	1209.33	-33.6804	1209.33	-119.503
1207.4	159.108	1207.4	44.7231	1207.4	-31.6155	1207.4	-118.029
1205.47	160.728	1205.47	45.8879	1205.47	-29.4702	1205.47	-116.439
1203.54	160.862	1203.54	46.6458	1203.54	-27.4485	1203.54	-114.919
1201.62	159.434	1201.62	46.9552	1201.62	-25.7562	1201.62	-113.662
1199.69	157.107	1199.69	47.0475	1199.69	-24.4945	1199.69	-112.737

[truncated: 1 more sheets: Fig 5b]
